# Supplementary material for: Enhancing photosynthetic CO2 fixation by assembling metal-organic frameworks on Chlorella pyrenoidosa
Source: Nat Commun. 2023 Sep 2;14:5337. doi: 10.1038/s41467-023-40839-0 (PMC10475011; doi:10.1038/s41467-023-40839-0)
Supplement: Supplementary file 4 — Source Data [file 41467_2023_40839_MOESM4_ESM.xlsx]

## Sheet: Figure 1
1a			1b				1c					1d
P	Uptake		t/min	3RH%	45RH%		MOF/ppm	CO2				Chlorella	zeta			MOFs	zeta
19.1421	1.2948		0.01667	62.8	59.6		0	4.269	4.198	4.242		pH				pH
42.111	2.6436		0.03333	56.4	66		10	3.587	3.734	3.902		10.31	-33.3	-31.7	-32.5	11.44	-28.9	-26.2	-24.5
61.4839	3.6407		0.05	66	66		50	1.796	1.901	1.827		9.28	-23	-25	-25.1	10.37	2.98	-0.26	-0.57
80.8566	4.5441		0.06667	58.4	65.6		100	0.134	0.157	0.145		8.15	-19.6	-17	-19.4	9.71	7.98	8.61	8.19
99.5607	5.331		0.08333	56.8	57.2							5.65	-18.4	-16.7	-18.4	7.56	8.82	9.23	8.79
118.547	6.0868		0.1	56.8	66							3.18	-19.3	-18.2	-18.3	5.73	12.1	11.5	11.2
137.66	6.8017		0.11667	56.8	66											4.03	14.6	13.2	12.3
156.698	7.4781		0.13333	56.8	66											3.2	17.8	18.6	21.1
175.773	8.102		0.15	56.8	66
194.835	8.7042		0.16667	56.8	66
213.906	9.2518		0.18333	65.6	56.8
232.93	9.7972		0.2	65.6	56.4
251.963	10.3202		0.21667	56.4	65.6
270.957	10.8237		0.23333	56.4	65.6
289.99	11.3114		0.25	56.4	65.6
309.038	11.7794		0.26667	56.4	65.6
328.053	12.2068		0.28333	56.4	65.6
347.096	12.6686		0.3	56.4	65.6
366.155	13.086		0.31667	72	50
385.133	13.4885		0.33333	62.8	50
404.176	13.8838		0.35	62.8	50
423.208	14.2298		0.36667	62.8	59.6
442.165	14.5928		0.38333	62.8	59.6
461.203	14.9348		0.4	62.8	59.6
480.169	15.311		0.41667	71.6	50.8
499.249	15.6754		0.43333	72.4	50.4
518.26	15.9635		0.45	72.4	50.4
537.207	16.3201		0.46667	72.4	50.4
556.258	16.6627		0.48333	62.4	50.4
575.272	16.95		0.5	62.4	50.4
594.242	17.2732		0.51667	62.4	59.2
613.277	17.5336		0.53333	62.4	59.2
632.267	17.8421		0.55	72	50
651.298	18.1099		0.56667	65.6	50
670.302	18.3863		0.58333	66	50
689.248	18.5924		0.6	65.6	56.4
708.308	18.8583		0.61667	66	56.4
727.275	19.138		0.63333	56.8	56.4
744.855	19.4451		0.65	62.8	65.6
761.513	19.6674		0.66667	65.6	56.8
735.675	19.3866		0.68333	65.2	56.8
716.548	19.1945		0.7	66	56.4
697.546	18.974		0.71667	66	56.4
678.572	18.7604		0.73333	66	56.4
659.57	18.5027		0.75	66	56.4
640.569	18.3043		0.76667	60	65.2
621.625	18.0412		0.78333	66	65.2
602.611	17.786		0.8	66	66
583.603	17.5497		0.81667	66	56.4
564.59	17.2488		0.83333	59.6	56.4
545.66	16.952		0.85	60	56.8
526.674	16.6597		0.86667	60	56.4
507.658	16.377		0.88333	50.8	65.2
488.655	16.0657		0.9	50.4	66
469.723	15.72		0.91667	50.4	66
450.738	15.4027		0.93333	59.6	66
431.725	15.0424		0.95	59.6	56.4
412.77	14.6783		0.96667	59.6	56.4
393.758	14.3439		0.98333	59.6	56.4
374.779	13.9527		1	59.6	56.4
355.837	13.5859		1.01667	50	56.4
336.862	13.1449		1.03333	50	65.6
317.831	12.7458		1.05	56.4	65.6
298.892	12.3183		1.06667	66	72
279.923	11.8204		1.08333	66	72
260.939	11.3534		1.1	66	62.8
241.959	10.8054		1.11667	59.2	69.6
222.951	10.2826		1.13333	50.4	72
203.979	9.6888		1.15	50.4	72
185.024	9.0795		1.16667	50.4	72
166.143	8.4466		1.18333	50.4	72
147.062	7.7862		1.2	50.4	72
128.143	7.0654		1.21667	59.6	72
109.325	6.3067		1.23333	65.6	63.2
90.3874	5.4646		1.25	56.4	72
71.6303	4.5819		1.26667	56.4	72
52.6538	3.6047		1.28333	56.4	72
33.8177	2.5306		1.3	56.4	72
			1.31667	57.6	72
			1.33333	56.4	72
			1.35	65.2	63.2
			1.36667	56.8	62.4
			1.38333	57.2	62.8
			1.4	56.8	72
			1.41667	56.4	72
			1.43333	56.4	72
			1.45	56.4	72
			1.46667	63.6	63.6
			1.48333	63.2	63.2
			1.5	56.8	62.8
			1.51667	56.8	62.8
			1.53333	56.8	62.8
			1.55	56.4	72
			1.56667	50.4	72.4
			1.58333	57.2	65.2
			1.6	59.6	62.8
			1.61667	60	62.8
			1.63333	59.6	62.8
			1.65	50	62.8
			1.66667	50	62.8
			1.68333	50	62.8
			1.7	50	78
			1.71667	50	78
			1.73333	59.6	68.8
			1.75	59.6	68.8
			1.76667	59.6	68.8
			1.78333	59.6	68.8
			1.8	50.4	68.8
			1.81667	53.2	68.8
			1.83333	60	69.2
			1.85	60	62.8
			1.86667	60	62.8
			1.88333	59.6	62.8
			1.9	60	62.8
			1.91667	60	62.8
			1.93333	50	71.6
			1.95	59.6	72
			1.96667	59.6	72
			1.98333	59.6	62.4
			2	59.6	62.4
			2.01667	59.6	62.4
			2.03333	59.6	62.4
			2.05	52	62.4
			2.06667	50.4	72
			2.08333	59.6	72
			2.1	59.6	72
			2.11667	59.6	72
			2.13333	59.6	62.8
			2.15	59.6	62.8
			2.16667	54	68.8
			2.18333	52.4	71.6
			2.2	50.4	71.6
			2.21667	50.4	72
			2.23333	60	72
			2.25	60	72
			2.26667	60	72
			2.28333	62.8	66.4
			2.3	56.8	72
			2.31667	56.8	72.4
			2.33333	50.4	72
			2.35	50.4	72.4
			2.36667	50.4	72
			2.38333	59.6	72
			2.4	59.6	57.2
			2.41667	59.6	56.4
			2.43333	50	65.6
			2.45	50	65.6
			2.46667	50	65.6
			2.48333	50	65.6
			2.5	50	65.6
			2.51667	50	65.6
			2.53333	50.8	56.4
			2.55	50.4	56.4
			2.56667	50.4	56.4
			2.58333	50.4	66
			2.6	56.4	66
			2.61667	56.8	66
			2.63333	62.4	60
			2.65	66	56.4
			2.66667	66	56.4
			2.68333	56.4	56.4
			2.7	56.4	56.4
			2.71667	56.4	65.6
			2.73333	56.4	65.6
			2.75	56.4	65.6
			2.76667	66	56.4
			2.78333	66	56.4
			2.8	66	56.4
			2.81667	56.8	56.4
			2.83333	56.8	56.4
			2.85	56.8	56.4
			2.86667	58.4	64
			2.88333	64.8	56.8
			2.9	64	63.2
			2.91667	66	62.8
			2.93333	66	62.8
			2.95	66	62.8
			2.96667	56.8	62.8
			2.98333	57.2	69.2
			3	66	68
			3.01667	66	62.8
			3.03333	66	62.8
			3.05	66	62.8
			3.06667	66	62.8
			3.08333	66	62.8
			3.1	59.6	69.2
			3.11667	56.4	72
			3.13333	65.6	72
			3.15	65.6	72
			3.16667	65.6	62.4
			3.18333	65.6	62.4
			3.2	66	62.4
			3.21667	65.6	62.4
			3.23333	56.4	62.4
			3.25	56.4	72
			3.26667	66	72
			3.28333	66	72
			3.3	66	71.6
			3.31667	66	62.8
			3.33333	64	58.4
			3.35	56.8	66
			3.36667	56.8	66
			3.38333	56.8	66
			3.4	65.6	66
			3.41667	66	66
			3.43333	66	66
			3.45	56.4	56.4
			3.46667	56.4	65.6
			3.48333	56.4	65.6
			3.5	56.4	65.6
			3.51667	56.4	65.6
			3.53333	66	65.6
			3.55	66	65.6
			3.56667	58	58.4
			3.58333	58.4	56.4
			3.6	56.4	65.6
			3.61667	56.4	66
			3.63333	56.4	66
			3.65	56.4	66
			3.66667	58.8	66
			3.68333	56.8	61.2
			3.7	56.8	59.6
			3.71667	62.8	56.4
			3.73333	62.8	56.4
			3.75	62.8	66
			3.76667	62.8	66
			3.78333	65.2	66
			3.8	72.4	63.2
			3.81667	72.4	56.4
			3.83333	62.4	56.4
			3.85	62.4	56.4
			3.86667	62.4	56.4
			3.88333	68.8	56.4
			3.9	68.8	65.6
			3.91667	68.8	72
			3.93333	78	72
			3.95	78	62.4
			3.96667	72	62.4
			3.98333	62.8	62.4
			4	62.8	62.4
			4.01667	63.2	62.4
			4.03333	72.4	62.4
			4.05	72.4	62.8
			4.06667	72.4	62.8
			4.08333	72.4	62.8
			4.1	72.4	62.8
			4.11667	66	68.8
			4.13333	56.4	68.8
			4.15	65.6	74.4
			4.16667	66	78.4
			4.18333	66	78.4
			4.2	66	68.8
			4.21667	66	68.8
			4.23333	66	68.8
			4.25	62.8	68.8
			4.26667	65.2	68.8
			4.28333	65.2	78.4
			4.3	66	78.4
			4.31667	66	78.4
			4.33333	66	69.2
			4.35	66	68.8
			4.36667	64.8	68.8
			4.38333	63.6	70
			4.4	56.4	75.6
			4.41667	66	75.6
			4.43333	66	78.4
			4.45	66	78.4
			4.46667	66	78
			4.48333	66	69.2
			4.5	56.8	69.2
			4.51667	56.8	78.4
			4.53333	56.8	78.4
			4.55	56.8	78.4
			4.56667	65.6	78.4
			4.58333	65.6	78.4
			4.6	65.6	78.4
			4.61667	65.6	72.8
			4.63333	62.4	68.8
			4.65	62.4	78
			4.66667	62.4	78
			4.68333	62.4	78
			4.7	62.4	78
			4.71667	72.4	78
			4.73333	63.2	78
			4.75	62.8	68.8
			4.76667	62.8	68.8
			4.78333	62.8	78.4
			4.8	62.8	78.4
			4.81667	62.8	78.4
			4.83333	64.4	78.4
			4.85	72	76.8
			4.86667	62.8	69.2
			4.88333	62.8	69.2
			4.9	62.8	69.2
			4.91667	62.8	68.8
			4.93333	62.8	78
			4.95	62.8	78
			4.96667	72.4	68.8
			4.98333	72.4	68.8
			5	62.8	68.8
			5.01667	62.8	68.8
			5.03333	62.8	68.8
			5.05	62.8	78.4
			5.06667	62.8	78.4
			5.08333	66.8	70.8
			5.1	65.2	71.6
			5.11667	72	68.8
			5.13333	72	68.8
			5.15	62.8	68.8
			5.16667	62.8	68.8
			5.18333	62.8	71.2
			5.2	72	69.2
			5.21667	72.4	69.2
			5.23333	72.4	69.2
			5.25	72.4	69.2
			5.26667	72.4	69.2
			5.28333	72.4	69.2
			5.3	62.4	71.2
			5.31667	62.4	78.4
			5.33333	72	78.4
			5.35	72	68.8
			5.36667	72	68.8
			5.38333	72	68.8
			5.4	72	68.8
			5.41667	72	68.8
			5.43333	62.8	68.8
			5.45	72	78
			5.46667	72.4	78
			5.48333	72.4	78
			5.5	72.4	69.2
			5.51667	72.4	69.2
			5.53333	72.4	69.2
			5.55	62.8	78.4
			5.56667	62.8	78.4
			5.58333	62.8	78.4
			5.6	72	78.4
			5.61667	72	78.4
			5.63333	66	78.4
			5.65	66	68.8
			5.66667	56.8	78
			5.68333	56.8	78
			5.7	56.8	78.4
			5.71667	56.8	78.4
			5.73333	72.4	78.4
			5.75	72.4	78.4
			5.76667	72.4	76
			5.78333	67.6	77.2
			5.8	68.4	76.8
			5.81667	62.8	78.4
			5.83333	62.4	78.4
			5.85	62.8	78.4
			5.86667	62.4	78.4
			5.88333	72.4	77.6
			5.9	57.6	76.8
			5.91667	56.8	68.8
			5.93333	56.8	78.4
			5.95	56.8	78.4
			5.96667	56.8	78.4
			5.98333	56.8	78.4
			6	56.8	78.4
			6.01667	66	69.2
			6.03333	56.4	69.2
			6.05	56.4	68.8
			6.06667	56.4	69.2
			6.08333	56.4	78
			6.1	56.4	78
			6.11667	56.4	78
			6.13333	62.4	78
			6.15	72	68.8
			6.16667	72	68.8
			6.18333	62.8	68.8
			6.2	62.8	68.8
			6.21667	62.8	68.8
			6.23333	62.8	78.4
			6.25	65.6	69.6
			6.26667	66	69.2
			6.28333	66	69.2
			6.3	66	69.2
			6.31667	66	69.2
			6.33333	56.4	69.2
			6.35	56.4	70
			6.36667	65.2	70
			6.38333	66	68.8
			6.4	66	68.8
			6.41667	66	68.8
			6.43333	66	68.8
			6.45	66	68.8
			6.46667	56.4	68.8
			6.48333	63.2	78.4
			6.5	60	78.4
			6.51667	66	69.2
			6.53333	65.6	68.8
			6.55	65.6	68.8
			6.56667	65.6	68.8
			6.58333	65.6	69.6
			6.6	65.6	72.8
			6.61667	66	70.8
			6.63333	66	78
			6.65	66	78
			6.66667	66	69.2
			6.68333	66	69.2
			6.7	66	68.8
			6.71667	57.2	78
			6.73333	56.8	78.4
			6.75	56.8	78.4
			6.76667	65.6	78.4
			6.78333	65.6	78.4
			6.8	65.6	78.4
			6.81667	65.6	68.8
			6.83333	65.6	68.8
			6.85	56.4	78
			6.86667	56.4	78
			6.88333	56.4	78
			6.9	56.4	78
			6.91667	66	78
			6.93333	66	78
			6.95	58.4	76.8
			6.96667	56.8	78.4
			6.98333	56.8	78.4
			7	56.8	78.4
			7.01667	56.8	78.4
			7.03333	56.8	78.4
			7.05	56.8	78.4
			7.06667	59.6	69.2
			7.08333	56.4	69.2
			7.1	56.4	78
			7.11667	56.8	78.4
			7.13333	56.8	78.4
			7.15	56.8	78.4
			7.16667	62.8	78.4
			7.18333	72	63.2
			7.2	72.4	62.8
			7.21667	62.8	62.8
			7.23333	62.8	62.8
			7.25	62.8	72
			7.26667	62.8	72
			7.28333	62.4	72
			7.3	62.8	67.6
			7.31667	62.8	68.8
			7.33333	72	62.4
			7.35	72	62.4
			7.36667	62.8	62.4
			7.38333	63.6	62.4
			7.4	62.8	72.4
			7.41667	70.8	64.4
			7.43333	72.4	62.8
			7.45	72.4	62.8
			7.46667	72.4	69.2
			7.48333	72.4	69.2
			7.5	72.4	69.2
			7.51667	62.4	69.2
			7.53333	62.8	78.4
			7.55	72	68.8
			7.56667	72	68.8
			7.58333	72	68.8
			7.6	72	68.8
			7.61667	72	68.8
			7.63333	72	68.8
			7.65	67.6	68.8
			7.66667	72.4	78
			7.68333	72	69.2
			7.7	72.4	68.8
			7.71667	72.4	69.2
			7.73333	72.4	69.2
			7.75	72.4	69.2
			7.76667	63.6	78
			7.78333	63.2	78.4
			7.8	72.4	78.4
			7.81667	72.4	78.4
			7.83333	72.4	68.8
			7.85	72.4	68.8
			7.86667	72.4	68.8
			7.88333	64	77.2
			7.9	62.8	78.4
			7.91667	62.8	78.4
			7.93333	62.8	78.4
			7.95	72	78.4
			7.96667	72	78.4
			7.98333	72	68.8
			8	71.6	74.4
			8.01667	71.6	72.8
			8.03333	62.4	78
			8.05	62.4	78
			8.06667	62.4	78
			8.08333	62.4	78
			8.1	72.4	78
			8.11667	67.2	78
			8.13333	62.8	78.4
			8.15	62.8	78.4
			8.16667	62.8	78.4
			8.18333	63.6	78.4
			8.2	62.8	78.4
			8.21667	71.6	78.4
			8.23333	62.4	69.6
			8.25	62.4	69.2
			8.26667	62.4	69.2
			8.28333	62.4	78
			8.3	62.4	78
			8.31667	62.4	78
			8.33333	62.8	78
			8.35	72	78
			8.36667	62.8	68.8
			8.38333	62.8	68.8
			8.4	62.8	68.8
			8.41667	62.8	78.4
			8.43333	62.8	78.4
			8.45	70	78.4
			8.46667	72	71.2
			8.48333	72	69.2
			8.5	72.4	69.2
			8.51667	62.8	69.2
			8.53333	62.8	69.2
			8.55	62.8	75.2
			8.56667	68.4	84.4
			8.58333	72.4	79.2
			8.6	72.4	75.2
			8.61667	72.4	75.2
			8.63333	72.4	75.2
			8.65	72.4	75.2
			8.66667	62.8	75.2
			8.68333	63.6	75.2
			8.7	63.2	84.4
			8.71667	72	79.6
			8.73333	72	75.2
			8.75	72	75.2
			8.76667	72	75.2
			8.78333	72	75.2
			8.8	72	75.2
			8.81667	72.4	75.2
			8.83333	72.4	75.2
			8.85	66	84.4
			8.86667	66	75.2
			8.88333	66	68.8
			8.9	66	69.2
			8.91667	58.4	69.2
			8.93333	56.8	76.8
			8.95	56.8	78.4
			8.96667	65.6	78.4
			8.98333	65.6	78.4
			9	65.6	78.4
			9.01667	72	68.8
			9.03333	72	68.8
			9.05	62.8	68.8
			9.06667	62.8	78
			9.08333	62.4	78
			9.1	62.8	78
			9.11667	72.4	78
			9.13333	72.4	78
			9.15	68.4	69.2
			9.16667	63.2	72.8
			9.18333	63.2	78.4
			9.2	62.8	78.4
			9.21667	62.8	78.4
			9.23333	62.8	78.4
			9.25	62.8	78.4
			9.26667	70.8	78.4
			9.28333	62.8	70
			9.3	62.8	78.4
			9.31667	62.8	78.4
			9.33333	62.8	78.4
			9.35	62.8	78.4
			9.36667	62.8	78.4
			9.38333	70.8	84.8
			9.4	70.8	76.8
			9.41667	62.4	75.2
			9.43333	62.4	75.2
			9.45	62.4	84.4
			9.46667	62.4	84.4
			9.48333	62.4	84.4
			9.5	62.4	84.4
			9.51667	62.4	84.4
			9.53333	72	84.4
			9.55	62.8	75.2
			9.56667	62.8	75.2
			9.58333	62.8	84.8
			9.6	62.8	84.8
			9.61667	67.2	80.4
			9.63333	72.4	75.2
			9.65	72.4	75.2
			9.66667	72.4	75.6
			9.68333	72.4	75.2
			9.7	62.4	75.2
			9.71667	62.4	75.2
			9.73333	62.4	84.4
			9.75	72	75.2
			9.76667	72	75.2
			9.78333	78	75.2
			9.8	78.4	75.2
			9.81667	78.4	75.2
			9.83333	78.4	75.2
			9.85	69.6	75.2
			9.86667	78.4	75.2
			9.88333	78	75.2
			9.9	78.4	75.2
			9.91667	78.4	75.2
			9.93333	78.4	75.2
			9.95	78.4	75.2
			9.96667	71.6	82
			9.98333	70	84.4
			10	78.4	84.4
			10.0167	78.4	75.2
			10.0333	78.4	75.2
			10.05	78.4	75.2
			10.0667	78.4	75.2
			10.0833	73.6	80
			10.1	69.2	84.8
			10.1167	69.2	84.8
			10.1333	78	84.8
			10.15	78	84.8
			10.1667	78	77.2
			10.1833	78	81.6
			10.2	78	81.6
			10.2167	78	81.6
			10.2333	68.8	90.8
			10.25	68.8	90.8
			10.2667	68.8	90.8
			10.2833	78.4	84.4
			10.3	78.4	84.4
			10.3167	78	76
			10.3333	69.2	84.8
			10.35	69.2	84.8
			10.3667	69.2	84.4
			10.3833	69.2	84.8
			10.4	69.2	84.8
			10.4167	69.2	84.8
			10.4333	84.4	78
			10.45	75.2	75.2
			10.4667	75.2	84.4
			10.4833	75.2	84.4
			10.5	75.2	84.4
			10.5167	75.2	84.4
			10.5333	75.2	84.4
			10.55	75.2	84.4
			10.5667	84.4	75.2
			10.5833	75.6	75.2
			10.6	75.2	78.4
			10.6167	75.2	78.4
			10.6333	75.2	78.4
			10.65	75.6	78.4
			10.6667	78.4	75.6
			10.6833	83.6	69.2
			10.7	83.6	69.6
			10.7167	84.8	68.8
			10.7333	75.2	69.2
			10.75	75.2	78.4
			10.7667	75.2	78.4
			10.7833	76.8	77.6
			10.8	84.8	69.2
			10.8167	84.8	69.2
			10.8333	84.8	69.2
			10.85	84.8	69.2
			10.8667	84.8	69.2
			10.8833	81.6	69.2
			10.9	81.6	78
			10.9167	81.6	78
			10.9333	90.8	68.8
			10.95	90.8	75.2
			10.9667	90.8	75.2
			10.9833	90.8	75.2
			11	97.2	75.2
			11.0167	97.2	75.2
			11.0333	97.2	75.6
			11.05	97.2	75.2
			11.0667	97.2	75.2
			11.0833	97.2	75.2
			11.1	103.6	75.2
			11.1167	103.6	75.2
			11.1333	100	78.8
			11.15	94.4	84.8
			11.1667	103.6	84.8
			11.1833	103.6	75.2
			11.2	103.6	75.2
			11.2167	103.6	75.2
			11.2333	103.6	75.2
			11.25	109.6	75.2
			11.2667	100.4	84.4
			11.2833	100.4	84.4
			11.3	100.4	84.4
			11.3167	110	84.4
			11.3333	110	81.6
			11.35	110	81.6
			11.3667	109.6	81.6
			11.3833	101.2	90.8
			11.4	101.2	84.4
			11.4167	100.4	84.8
			11.4333	100.4	84.8
			11.45	100.4	84.8
			11.4667	110	84.8
			11.4833	110	75.2
			11.5	100.8	84.4
			11.5167	100.8	84.8
			11.5333	100.8	84.8
			11.55	100.8	84.8
			11.5667	100.8	84.8
			11.5833	100.8	84.4
			11.6	104.8	80.8
			11.6167	109.6	75.2
			11.6333	106.4	75.6
			11.65	106.4	84.4
			11.6667	106.4	84.4
			11.6833	106.4	84.4
			11.7	106.4	84.4
			11.7167	106.4	84.4
			11.7333	106.4	84.4
			11.75	116	75.2
			11.7667	106.8	84.8
			11.7833	106.8	84.8
			11.8	106.8	84.8
			11.8167	106.8	84.8
			11.8333	107.6	84.4
			11.85	116	75.2
			11.8667	116.4	75.2
			11.8833	116.4	75.2
			11.9	106.4	75.2
			11.9167	112.8	84.4
			11.9333	112.8	84.4
			11.95	112.8	84.4
			11.9667	122	75.2
			11.9833	122	75.2
			12	128.4	75.2
			12.0167	128.4	75.2
			12.0333	128.4	75.2
			12.05	119.2	75.2
			12.0667	119.2	84.8
			12.0833	134.4	75.6
			12.1	134.4	75.2
			12.1167	134.8	75.2
			12.1333	134.8	75.2
			12.15	134.8	75.2
			12.1667	139.6	75.2
			12.1833	138.8	77.2
			12.2	140.8	83.2
			12.2167	141.2	75.2
			12.2333	141.2	75.2
			12.25	141.2	75.2
			12.2667	141.2	75.2
			12.2833	141.2	75.2
			12.3	140.8	76
			12.3167	132	84.4
			12.3333	132	84.8
			12.35	140.8	84.8
			12.3667	140.8	75.2
			12.3833	140.8	75.2
			12.4	147.6	75.2
			12.4167	147.6	75.2
			12.4333	147.6	75.2
			12.45	138	84.4
			12.4667	138	84.4
			12.4833	138	84.4
			12.5	147.6	84.4
			12.5167	147.6	75.2
			12.5333	154	75.2
			12.55	144.8	84.4
			12.5667	144.8	84.8
			12.5833	144.8	84.8
			12.6	144.8	84.8
			12.6167	144.8	84.8
			12.6333	160	84.8
			12.65	160	75.2
			12.6667	151.2	75.2
			12.6833	150.8	84.4
			12.7	150.8	84.4
			12.7167	156.8	84.4
			12.7333	156.8	84.4
			12.75	156.8	84.4
			12.7667	156.8	84.4
			12.7833	157.6	75.2
			12.8	164	84.4
			12.8167	163.2	84.4
			12.8333	163.2	84.8
			12.85	163.2	84.4
			12.8667	167.2	84.8
			12.8833	174	84.4
			12.9	173.2	76.8
			12.9167	169.6	77.6
			12.9333	169.6	75.2
			12.95	169.6	84.8
			12.9667	169.6	84.4
			12.9833	169.6	84.8
			13	178.8	84.8
			13.0167	185.2	75.6
			13.0333	185.2	75.2
			13.05	185.2	75.2
			13.0667	175.6	75.2
			13.0833	175.6	75.2
			13.1	175.6	84.4
			13.1167	175.6	84.4
			13.1333	191.2	84.4
			13.15	191.2	75.2
			13.1667	191.2	75.2
			13.1833	191.2	75.2
			13.2	191.2	75.2
			13.2167	188.4	75.2
			13.2333	197.2	75.2
			13.25	197.6	76.4
			13.2667	197.6	75.2
			13.2833	197.6	75.2
			13.3	197.6	81.6
			13.3167	204	81.6
			13.3333	204	81.6
			13.35	194.4	81.6
			13.3667	204	90.8
			13.3833	204	90.8
			13.4	204	81.6
			13.4167	204	81.6
			13.4333	204	81.6
			13.45	204	81.6
			13.4667	194.8	81.6
			13.4833	194.8	90.8
			13.5	203.6	90.8
			13.5167	204	90.8
			13.5333	204	90.8
			13.55	210.4	81.6
			13.5667	210.4	81.6
			13.5833	203.2	81.6
			13.6	204	90.4
			13.6167	200.8	89.6
			13.6333	200.8	90.8
			13.65	210.4	90.8
			13.6667	210.4	90.8
			13.6833	216.8	81.6
			13.7	208	81.6
			13.7167	207.2	90.4
			13.7333	207.2	90.8
			13.75	207.2	90.8
			13.7667	207.2	90.8
			13.7833	207.2	90.8
			13.8	216.4	90.8
			13.8167	222.8	90.8
			13.8333	213.2	81.6
			13.85	213.2	81.6
			13.8667	213.2	90.8
			13.8833	213.2	84.4
			13.9	213.2	84.4
			13.9167	219.6	84.4
			13.9333	219.6	84.4
			13.95	219.6	84.4
			13.9667	219.6	75.2
			13.9833	219.6	84.8
			14	220	84.8
			14.0167	226	84.8
			14.0333	226	84.8
			14.05	235.2	84.8
			14.0667	235.2	75.6
			14.0833	235.2	75.2
			14.1	226	75.2
			14.1167	232.4	75.2
			14.1333	232.4	84.4
			14.15	232.4	84.4
			14.1667	241.2	84.4
			14.1833	241.6	75.2
			14.2	241.6	75.2
			14.2167	241.6	75.2
			14.2333	238.4	75.2
			14.25	238.8	75.2
			14.2667	238.8	84.8
			14.2833	246	76.8
			14.3	245.2	76.4
			14.3167	248	75.2
			14.3333	248	75.2
			14.35	254.4	81.6
			14.3667	254	81.6
			14.3833	245.2	81.6
			14.4	252	84.4
			14.4167	254.4	81.6
			14.4333	254.4	81.6
			14.45	254.4	81.6
			14.4667	254.4	81.6
			14.4833	254.4	81.6
			14.5	260.8	81.6
			14.5167	251.6	90.8
			14.5333	250.8	90.8
			14.55	260.4	81.6
			14.5667	260.4	81.6
			14.5833	260.4	81.6
			14.6	260.4	81.6
			14.6167	266.4	81.6
			14.6333	266.8	81.6
			14.65	257.2	90.8
			14.6667	257.2	90.8
			14.6833	266.8	90.8
			14.7	266.8	81.6
			14.7167	266.8	81.6
			14.7333	273.2	81.6
			14.75	264.8	89.6
			14.7667	263.6	90.8
			14.7833	264	90.8
			14.8	264	90.8
			14.8167	272.8	90.8
			14.8333	272.8	90.8
			14.85	272.8	81.6
			14.8667	265.6	81.6
			14.8833	263.6	90.8
			14.9	263.6	90.8
			14.9167	270	90.8
			14.9333	270	90.8
			14.95	270	90.8
			14.9667	279.2	90.8
			14.9833	273.6	81.6
			15	271.2	90.8
			15.0167	270	90
			15.0333	270	90.8
			15.05	276.4	90.8
			15.0667	276.8	90.8
			15.0833	276	90.8
			15.1	282.8	86.8
			15.1167	276.4	88
			15.1333	276.4	90.8
			15.15	276.4	90.8
			15.1667	276.4	90.8
			15.1833	276.4	90.8
			15.2	276.4	90.8
			15.2167	291.2	82.8
			15.2333	291.6	81.6
			15.25	282.8	81.6
			15.2667	282.4	81.6
			15.2833	282.8	90.8
			15.3	282.8	90.8
			15.3167	282.8	90.8
			15.3333	282.8	90.8
			15.35	291.6	88
			15.3667	291.6	87.6
			15.3833	298	87.6
			15.4	289.2	88
			15.4167	289.2	88
			15.4333	289.2	97.2
			15.45	294.8	92
			15.4667	298	88
			15.4833	298	88
			15.5	298	88
			15.5167	298	88
			15.5333	298	81.6
			15.55	288.8	81.6
			15.5667	295.2	90.8
			15.5833	304.4	81.6
			15.6	304.4	81.6
			15.6167	304.4	81.6
			15.6333	304.4	81.6
			15.65	304.4	81.6
			15.6667	304.4	81.6
			15.6833	296	90
			15.7	302.8	90.8
			15.7167	306	90.8
			15.7333	310.8	81.6
			15.75	310.8	81.6
			15.7667	310.8	81.6
			15.7833	310.4	81.6
			15.8	308.4	84.8
			15.8167	309.6	85.6
			15.8333	310.8	90.8
			15.85	310.8	90.8
			15.8667	310.8	90.8
			15.8833	317.2	81.6
			15.9	317.2	81.6
			15.9167	310.8	87.6
			15.9333	308	90.8
			15.95	307.6	90.8
			15.9667	308	90.8
			15.9833	316.8	90.8
			16	316.8	90.8
			16.0167	316.8	81.6
			16.0333	316.8	81.6
			16.05	307.6	81.6
			16.0667	313.6	90.8
			16.0833	313.6	90.8
			16.1	313.6	90.8
			16.1167	313.6	84.4
			16.1333	323.2	84.4
			16.15	321.2	84.4
			16.1667	314	84.8
			16.1833	314	84.8
			16.2	314	84.8
			16.2167	314	84.8
			16.2333	314	84.8
			16.25	314	84.8
			16.2667	322	76.8
			16.2833	314	75.2
			16.3	314	75.2
			16.3167	320	84.4
			16.3333	320	84.4
			16.35	320.4	84.4
			16.3667	320	90.8
			16.3833	327.2	84.4
			16.4	329.6	81.6
			16.4167	335.6	81.6
			16.4333	326.4	81.6
			16.45	326.4	81.6
			16.4667	326.4	90.8
			16.4833	326.4	90.8
			16.5	329.2	86.8
			16.5167	328	85.6
			16.5333	335.6	81.6
			16.55	335.6	81.6
			16.5667	326.4	81.6
			16.5833	332.8	81.6
			16.6	332.8	90.8
			16.6167	335.2	89.2
			16.6333	342	81.6
			16.65	342	81.6
			16.6667	342	81.6
			16.6833	342	81.6
			16.7	342	81.6
			16.7167	332.8	81.6
			16.7333	332.8	89.6
			16.75	332.8	90.8
			16.7667	342	81.6
			16.7833	342	81.6
			16.8	342	81.6
			16.8167	342	81.6
			16.8333	342	81.6
			16.85	342	81.6
			16.8667	342	90.8
			16.8833	342	90.8
			16.9	342	81.6
			16.9167	342	81.6
			16.9333	342	81.6
			16.95	342	81.6
			16.9667	336.8	86.4
			16.9833	332.8	90.8
			17	332.8	90.8
			17.0167	342	90.8
			17.0333	342	90.8
			17.05	342	81.6
			17.0667	342	81.6
			17.0833	345.2	81.6
			17.1	339.2	90.8
			17.1167	339.2	90.8
			17.1333	339.2	90.8
			17.15	339.2	90.8
			17.1667	348.4	90.8
			17.1833	348.4	90.8
			17.2	347.2	82.4
			17.2167	345.6	87.6
			17.2333	339.2	88
			17.25	339.2	90.8
			17.2667	339.2	90.8
			17.2833	339.2	90.8
			17.3	339.2	90.8
			17.3167	348.4	90.4
			17.3333	345.6	90.8
			17.35	345.6	90.8
			17.3667	345.6	90.8
			17.3833	345.6	90.8
			17.4	345.6	90.8
			17.4167	345.6	90.8
			17.4333	351.2	86
			17.45	354.8	81.6
			17.4667	345.2	81.6
			17.4833	345.2	81.6
			17.5	345.2	90.8
			17.5167	345.6	90.8
			17.5333	345.2	90.8
			17.55	354.4	90.8
			17.5667	354.4	81.6
			17.5833	345.6	81.6
			17.6	345.6	81.6
			17.6167	345.6	81.6
			17.6333	345.6	90.8
			17.65	346.8	90.8
			17.6667	354.8	90
			17.6833	354.8	81.6
			17.7	354.8	81.6
			17.7167	354.8	81.6
			17.7333	345.6	81.6
			17.75	345.6	81.6
			17.7667	345.6	81.6
			17.7833	354.8	90.8
			17.8	354.8	81.6
			17.8167	354.8	81.6
			17.8333	354.8	81.6
			17.85	354.8	81.6
			17.8667	361.2	81.6
			17.8833	351.6	81.6
			17.9	355.6	87.2
			17.9167	354.4	90.8
			17.9333	360.8	83.6
			17.95	360.8	81.6
			17.9667	360.8	81.6
			17.9833	360.8	81.6
			18	360.8	81.6
			18.0167	366.8	82.4
			18.0333	367.2	83.2
			18.05	367.2	97.2
			18.0667	367.2	97.2
			18.0833	367.2	88
			18.1	367.2	88
			18.1167	365.2	88
			18.1333	358	89.2
			18.15	358	97.2
			18.1667	367.2	97.2
			18.1833	366.8	97.2
			18.2	366.8	97.2
			18.2167	366.8	97.2
			18.2333	366.8	88
			18.25	357.6	88
			18.2667	357.6	87.6
			18.2833	357.6	103.2
			18.3	357.6	103.6
			18.3167	367.2	103.6
			18.3333	361.2	103.6
			18.35	361.2	103.6
			18.3667	352	103.6
			18.3833	352	103.6
			18.4	352	103.6
			18.4167	352	103.6
			18.4333	352	103.6
			18.45	352	103.6
			18.4667	360.8	103.6
			18.4833	358	99.6
			18.5	358	94.4
			18.5167	358	103.6
			18.5333	358	103.6
			18.55	358	110
			18.5667	358	110
			18.5833	360.4	110
			18.6	367.2	108.4
			18.6167	362.8	100.8
			18.6333	358	100.8
			18.65	358	100.8
			18.6667	357.6	110
			18.6833	357.6	109.6
			18.7	358	109.6
			18.7167	357.6	109.2
			18.7333	366.8	108
			18.75	367.2	100.4
			18.7667	358	100.4
			18.7833	358	100.4
			18.8	358	100.4
			18.8167	358	110
			18.8333	373.2	110
			18.85	373.6	100.8
			18.8667	373.6	100.8
			18.8833	373.6	100.8
			18.9	364	100.8
			18.9167	364	106.8
			18.9333	364	106.8
			18.95	364	111.2
			18.9667	373.2	106.4
			18.9833	373.2	106.4
			19	373.2	106.4
			19.0167	373.2	106.4
			19.0333	366.8	106.4
			19.05	358	106.4
			19.0667	366.8	116
			19.0833	367.2	116
			19.1	373.6	106.8
			19.1167	373.6	106.8
			19.1333	373.6	113.2
			19.15	373.6	112.8
			19.1667	372.8	113.6
			19.1833	364.4	122
			19.2	373.2	122.4
			19.2167	373.6	122.4
			19.2333	373.6	112.8
			19.25	373.6	112.8
			19.2667	373.6	112.8
			19.2833	373.2	119.2
			19.3	364.4	128.4
			19.3167	364.4	128.8
			19.3333	364.4	128.4
			19.35	373.2	128.8
			19.3667	373.2	128.4
			19.3833	373.2	119.2
			19.4	373.2	119.2
			19.4167	372.8	120.4
			19.4333	364	120
			19.45	364	128.4
			19.4667	364	128.4
			19.4833	373.6	134.4
			19.5	373.6	134.4
			19.5167	373.6	134.4
			19.5333	364.8	134.4
			19.55	364.4	134.8
			19.5667	364.4	134.8
			19.5833	364.4	141.2
			19.6	370.4	141.2
			19.6167	370.4	140.8
			19.6333	379.6	140.4
			19.65	379.2	132
			19.6667	370	138.4
			19.6833	370	147.2
			19.7	370.4	147.2
			19.7167	370	147.2
			19.7333	370	147.2
			19.75	370.4	147.2
			19.7667	379.2	138
			19.7833	370.4	138
			19.8	370.4	138
			19.8167	370.4	147.6
			19.8333	370.4	147.6
			19.85	370.4	147.6
			19.8667	370.4	147.6
			19.8833	379.6	138.4
			19.9	379.2	138.4
			19.9167	379.6	144.4
			19.9333	370.4	144.4
			19.95	370.4	144.4
			19.9667	370.4	154
			19.9833	370.4	154
			20	379.2	144.8
			20.0167	379.6	144.8
			20.0333	379.6	144.8
			20.05	379.6	144.8
			20.0667	379.6	144.8
			20.0833	370.4	150.8
			20.1	370.4	151.6
			20.1167	370.8	156.8
			20.1333	370.4	157.6
			20.15	379.6	150.4
			20.1667	379.6	150.4
			20.1833	379.2	150.4
			20.2	385.6	150.4
			20.2167	376.8	150.4
			20.2333	384.8	150.4
			20.25	386	159.6
			20.2667	386	150.8
			20.2833	386	150.8
			20.3	386	150.8
			20.3167	386	150.8
			20.3333	386	150.8
			20.35	376.8	160
			20.3667	385.6	160
			20.3833	385.6	166.4
			20.4	385.6	166.4
			20.4167	385.6	156.8
			20.4333	385.6	156.8
			20.45	385.6	156.8
			20.4667	376.8	156.8
			20.4833	376.4	166
			20.5	376.4	166
			20.5167	386	172.4
			20.5333	386	172.4
			20.55	386	163.2
			20.5667	386	163.2
			20.5833	377.2	172
			20.6	377.2	178.8
			20.6167	376.8	178.8
			20.6333	376.8	178.8
			20.65	376.8	178.8
			20.6667	386	178.8
			20.6833	386	178.4
			20.7	378	177.2
			20.7167	376.8	185.2
			20.7333	376.8	185.2
			20.75	376.8	185.2
			20.7667	376.8	185.2
			20.7833	376.8	185.2
			20.8	383.2	185.2
			20.8167	391.6	176
			20.8333	392	175.6
			20.85	382.8	184.8
			20.8667	383.2	185.6
			20.8833	383.2	191.2
			20.9	382.8	191.2
			20.9167	382.8	191.2
			20.9333	383.2	191.2
			20.95	392	182
			20.9667	383.2	182
			20.9833	383.2	188.4
			21	383.2	197.6
			21.0167	383.2	197.6
			21.0333	383.2	197.6
			21.05	392	189.2
			21.0667	392.4	188.4
			21.0833	392	194.8
			21.1	382.8	194.8
			21.1167	383.2	194.8
			21.1333	383.2	194.8
			21.15	383.2	210
			21.1667	383.2	210
			21.1833	392	200.8
			21.2	392	200.8
			21.2167	392	206.8
			21.2333	392	206.8
			21.25	383.2	207.2
			21.2667	383.2	206.8
			21.2833	390.4	222.4
			21.3	392	213.6
			21.3167	392	213.6
			21.3333	392	213.6
			21.35	392.4	213.6
			21.3667	392.4	213.6
			21.3833	392	213.6
			21.4	388.4	228.4
			21.4167	392	228.4
			21.4333	392	220
			21.45	386	219.6
			21.4667	386	219.6
			21.4833	386	220
			21.5	386	226
			21.5167	377.2	234.8
			21.5333	376.8	235.2
			21.55	385.6	235.2
			21.5667	385.6	241.6
			21.5833	392	232.4
			21.6	392	232.4
			21.6167	392	232.4
			21.6333	392	232.4
			21.65	383.2	232.4
			21.6667	382.8	241.6
			21.6833	392	241.6
			21.7	392.4	241.6
			21.7167	392	241.6
			21.7333	392	232.4
			21.75	384.4	239.2
			21.7667	383.2	241.6
			21.7833	383.2	241.6
			21.8	383.2	241.6
			21.8167	383.2	248
			21.8333	392	248
			21.85	392	248
			21.8667	392	238.8
			21.8833	383.2	247.6
			21.9	383.2	248
			21.9167	383.2	248
			21.9333	383.2	247.6
			21.95	383.6	248
			21.9667	383.2	254
			21.9833	388.4	245.2
			22	383.2	244.8
			22.0167	383.2	244.8
			22.0333	383.2	254.4
			22.05	383.2	260.4
			22.0667	383.2	260.4
			22.0833	390.8	260.8
			22.1	390.4	252
			22.1167	383.2	251.6
			22.1333	383.2	257.2
			22.15	383.2	257.6
			22.1667	383.2	257.6
			22.1833	383.2	266.8
			22.2	390.8	266.8
			22.2167	392	259.6
			22.2333	392.4	257.6
			22.25	392	257.6
			22.2667	382.8	257.6
			22.2833	383.2	257.6
			22.3	383.2	257.6
			22.3167	382.8	257.6
			22.3333	383.2	266.4
			22.35	392	266.4
			22.3667	392	257.2
			22.3833	392	257.2
			22.4	392	257.2
			22.4167	383.2	257.2
			22.4333	387.2	263.6
			22.45	392	263.2
			22.4667	392.4	264
			22.4833	392	264
			22.5	392	264
			22.5167	392	264
			22.5333	392.4	263.6
			22.55	382.8	264
			22.5667	398.4	278.4
			22.5833	398.4	279.2
			22.6	398.4	279.2
			22.6167	398.4	269.6
			22.6333	398.4	269.6
			22.65	398.4	269.6
			22.6667	390.4	270
			22.6833	389.6	269.6
			22.7	398.4	278.8
			22.7167	398.4	285.2
			22.7333	398.4	285.2
			22.75	398.4	285.2
			22.7667	398.4	276
			22.7833	392	276.4
			22.8	390.8	282.4
			22.8167	389.6	291.6
			22.8333	389.6	291.2
			22.85	398.4	291.6
			22.8667	398.4	291.6
			22.8833	398.4	291.6
			22.9	393.6	291.6
			22.9167	389.6	286.4
			22.9333	389.6	291.6
			22.95	389.6	291.6
			22.9667	389.6	291.6
			22.9833	398.4	291.6
			23	398.4	291.6
			23.0167	398.4	298
			23.0333	398.4	289.6
			23.05	389.2	289.2
			23.0667	389.2	298
			23.0833	389.2	298
			23.1	389.2	298
			23.1167	389.2	298
			23.1333	397.6	298
			23.15	383.2	298
			23.1667	383.2	288.8
			23.1833	383.2	288.8
			23.2	383.2	298
			23.2167	383.2	298
			23.2333	383.2	298
			23.25	390.4	298
			23.2667	392	292
			23.2833	383.2	289.2
			23.3	383.2	289.2
			23.3167	383.2	289.2
			23.3333	383.2	288.8
			23.35	383.2	298
			23.3667	383.2	298
			23.3833	392	298
			23.4	392	294.8
			23.4167	392	294.8
			23.4333	389.2	295.2
			23.45	389.6	295.2
			23.4667	389.6	295.2
			23.4833	392.4	295.2
			23.5	397.2	302.8
			23.5167	397.2	295.6
			23.5333	398.4	295.6
			23.55	398.4	295.2
			23.5667	392	295.2
			23.5833	383.2	295.2
			23.6	384.4	295.2
			23.6167	392	301.6
			23.6333	392.4	307.2
			23.65	392.4	301.6
			23.6667	392	301.6
			23.6833	392	301.6
			23.7	392.4	301.6
			23.7167	384.8	308.4
			23.7333	382.8	310.8
			23.75	392	310.8
			23.7667	392	301.2
			23.7833	392	301.2
			23.8	392	301.2
			23.8167	392	301.2
			23.8333	392	307.6
			23.85	382.8	307.2
			23.8667	383.2	316.8
			23.8833	392.4	316.8
			23.9	398.4	316.8
			23.9167	398.4	308
			23.9333	398.4	307.6
			23.95	395.2	310
			23.9667	389.6	317.2
			23.9833	389.6	317.2
			24	389.6	317.2
			24.0167	398.4	317.2
			24.0333	398.4	323.2
			24.05	398.4	323.2
			24.0667	398.4	313.6
			24.0833	389.2	322.8
			24.1	389.2	322.8
			24.1167	389.2	322.8
			24.1333	389.2	323.2
			24.15	389.6	322.8
			24.1667	398.4	329.2
			24.1833	398.4	322.4
			24.2	389.6	320
			24.2167	390	329.2
			24.2333	389.6	329.6
			24.25	389.6	329.6
			24.2667	389.6	329.2
			24.2833	389.6	334.8
			24.3	394	330.8
			24.3167	389.6	328.8
			24.3333	389.6	326.4
			24.35	389.6	326.4
			24.3667	389.6	335.6
			24.3833	389.6	335.6
			24.4	389.6	335.6
			24.4167	393.6	333.2
			24.4333	398.4	326.4
			24.45	398.4	326.4
			24.4667	389.2	326.4
			24.4833	389.2	326.4
			24.5	389.2	326.4
			24.5167	389.2	335.6
			24.5333	389.2	335.6
			24.55	389.2	335.6
			24.5667	398.4	326.4
			24.5833	398.4	326.4
			24.6	398.4	326.4
			24.6167	389.6	326.4
			24.6333	389.6	326.4
			24.65	390	326.4
			24.6667	398.4	326.8
			24.6833	398.4	326.4
			24.7	398.4	326.4
			24.7167	398.4	326.4
			24.7333	398.4	326.4
			24.75	389.2	332.8
			24.7667	389.2	338.4
			24.7833	398.4	342
			24.8	398.4	332.8
			24.8167	398.4	332.8
			24.8333	398.4	332.8
			24.85	398.4	332.8
			24.8667	398.4	332.8
			24.8833	393.6	339.2
			24.9	398	348.4
			24.9167	397.6	348.4
			24.9333	398.4	348.4
			24.95	398.4	339.2
			24.9667	398.4	339.2
			24.9833	398.4	339.2
			25	396	340.4
			25.0167	394.8	346.8
			25.0333	389.2	345.6
			25.05	398.4	348.4
			25.0667	398.4	348.4
			25.0833	398.4	348.4
			25.1	398.4	339.2
			25.1167	398	345.6
			25.1333	389.6	354.8
			25.15	389.6	354.8
			25.1667	389.6	354.8
			25.1833	389.6	354.8
			25.2	392	354.8
			25.2167	392	354.8
			25.2333	392	348.8
			25.25	392	345.2
			25.2667	383.2	354.4
			25.2833	382.8	354.4
			25.3	383.2	354.4
			25.3167	382.8	354.4
			25.3333	383.2	354.4
			25.35	392	354.4
			25.3667	383.2	345.2
			25.3833	383.2	345.2
			25.4	383.2	361.2
			25.4167	383.2	361.2
			25.4333	383.2	360.8
			25.45	383.2	360.8
			25.4667	392	359.6
			25.4833	398.4	352
			25.5	389.2	352
			25.5167	389.2	358
			25.5333	389.2	366.8
			25.55	389.6	366.8
			25.5667	389.6	366.8
			25.5833	389.6	366.8
			25.6	398.4	358
			25.6167	398.4	358
			25.6333	389.6	358
			25.65	389.6	358
			25.6667	389.6	358
			25.6833	389.6	373.6
			25.7	389.6	373.2
			25.7167	394.8	365.6
			25.7333	393.6	366.4
			25.75	398.4	359.6
			25.7667	398.4	358
			25.7833	389.6	358
			25.8	389.6	358
			25.8167	389.6	360
			25.8333	398.4	358.4
			25.85	398.4	358
			25.8667	398.4	358
			25.8833	398.4	358
			25.9	398.4	358
			25.9167	398.4	358
			25.9333	389.2	360
			25.95	389.2	367.2
			25.9667	398.4	367.2
			25.9833	398.4	357.6
			26	398.4	357.6
			26.0167	398.4	364
			26.0333	398.4	364
			26.05	398.4	364
			26.0667	389.2	364
			26.0833	398.4	373.2
			26.1	398.4	373.2
			26.1167	398.4	373.2
			26.1333	398.4	364
			26.15	404.8	364.4
			26.1667	404.8	364.4
			26.1833	396	373.2
			26.2	396	373.6
			26.2167	395.6	379.6
			26.2333	404.8	379.6
			26.25	404.8	379.6
			26.2667	404.8	379.6
			26.2833	404.8	370.4
			26.3	395.6	379.2
			26.3167	395.6	379.6
			26.3333	395.6	379.6
			26.35	396	379.6
			26.3667	404.8	386
			26.3833	404.8	386
			26.4	404.8	383.6
			26.4167	398.4	376.8
			26.4333	399.6	384.4
			26.45	395.6	386
			26.4667	395.6	385.6
			26.4833	395.6	386
			26.5	395.6	385.6
			26.5167	404.8	385.2
			26.5333	390	384
			26.55	389.6	376.4
			26.5667	389.6	386
			26.5833	389.6	386
			26.6	389.6	386
			26.6167	389.6	386
			26.6333	389.6	385.6
			26.65	398.4	376.8
			26.6667	389.2	376.8
			26.6833	389.2	376.8
			26.7	389.2	376.8
			26.7167	395.6	385.6
			26.7333	395.6	385.6
			26.75	395.6	385.6
			26.7667	404.8	385.6
			26.7833	404.8	376.4
			26.8	395.6	376.4
			26.8167	396	376.4
			26.8333	395.6	383.2
			26.85	395.6	383.2
			26.8667	404.8	392
			26.8833	411.2	383.2
			26.9	411.2	383.2
			26.9167	411.2	383.2
			26.9333	411.2	383.2
			26.95	402	383.2
			26.9667	402	383.2
			26.9833	410.4	384
			27	411.2	392
			27.0167	411.2	383.2
			27.0333	411.2	383.2
			27.05	411.2	383.2
			27.0667	411.2	383.2
			27.0833	402	383.2
			27.1	408.8	383.2
			27.1167	408	392
			27.1333	411.2	392
			27.15	411.2	392.4
			27.1667	411.2	383.2
			27.1833	411.2	383.2
			27.2	410.8	383.2
			27.2167	410.4	383.6
			27.2333	411.2	380
			27.25	411.2	378.4
			27.2667	411.2	385.6
			27.2833	411.2	385.6
			27.3	411.2	385.6
			27.3167	411.2	376.8
			27.3333	402.4	376.8
			27.35	402	385.6
			27.3667	402	386
			27.3833	410.8	386
			27.4	410.8	386
			27.4167	410.8	386
			27.4333	410.8	386
			27.45	410.8	376.4
			27.4667	401.6	383.2
			27.4833	401.6	392
			27.5	401.6	392
			27.5167	401.6	392
			27.5333	411.2	392
			27.55	411.2	392
			27.5667	402.8	392
			27.5833	402	383.2
			27.6	402	392
			27.6167	402	392.4
			27.6333	402	392
			27.65	402	392
			27.6667	402	392
			27.6833	403.6	392
			27.7	402	383.2
			27.7167	402	389.6
			27.7333	402	389.6
			27.75	402	398.4
			27.7667	396	398.4
			27.7833	395.6	398.4
			27.8	404.8	398.4
			27.8167	397.2	389.6
			27.8333	396	389.6
			27.85	395.6	389.6
			27.8667	395.6	389.6
			27.8833	395.6	389.6
			27.9	395.6	398.4
			27.9167	397.2	398.4
			27.9333	396	394
			27.95	404.8	395.2
			27.9667	395.6	383.2
			27.9833	395.6	383.2
			28	396	383.2
			28.0167	396	383.2
			28.0333	404	383.2
			28.05	404.8	384.4
			28.0667	411.2	383.2
			28.0833	411.2	389.6
			28.1	411.2	389.6
			28.1167	401.6	389.6
			28.1333	401.6	389.6
			28.15	401.6	389.6
			28.1667	410.8	398.4
			28.1833	410.8	389.2
			28.2	410.8	389.2
			28.2167	404.8	389.2
			28.2333	404.8	389.2
			28.25	404.8	389.2
			28.2667	401.6	389.2
			28.2833	404.8	389.2
			28.3	404.8	398.4
			28.3167	404.8	398.4
			28.3333	404.8	389.6
			28.35	404.8	389.6
			28.3667	404.8	389.6
			28.3833	396	389.6
			28.4	404.8	392
			28.4167	404.8	392
			28.4333	404.8	392
			28.45	404.8	392
			28.4667	404.8	392
			28.4833	404.8	383.2
			28.5	396	390.8
			28.5167	396	392
			28.5333	396	392
			28.55	404.8	392
			28.5667	404.8	392
			28.5833	404.8	392
			28.6	404.8	383.2
			28.6167	402.8	388.8
			28.6333	403.6	387.6
			28.65	395.6	392
			28.6667	395.6	392
			28.6833	395.6	392
			28.7	404.8	392
			28.7167	404.8	392
			28.7333	398.4	392
			28.75	396	392
			28.7667	396	392
			28.7833	396	392
			28.8	396	398.4
			28.8167	396	398.4
			28.8333	396	398.4
			28.85	404.8	389.6
			28.8667	395.6	389.6
			28.8833	395.6	389.6
			28.9	395.6	398.4
			28.9167	395.6	398.4
			28.9333	395.6	398.4
			28.95	395.6	404.8
			28.9667	395.6	404.8
			28.9833	404.8	395.6
			29	395.6	395.6
			29.0167	396	395.6
			29.0333	389.6	395.6
			29.05	389.6	404.8
			29.0667	389.6	404.8
			29.0833	397.6	397.6
			29.1	404.8	395.6
			29.1167	404.8	395.6
			29.1333	395.6	395.6
			29.15	395.6	396
			29.1667	395.6	396
			29.1833	395.6	396
			29.2	402.4	399.6
			29.2167	404.8	389.6
			29.2333	404.8	389.6
			29.25	404.8	389.6
			29.2667	404.8	389.6
			29.2833	395.6	389.6
			29.3	395.6	389.6
			29.3167	398	398.4
			29.3333	397.2	398.4
			29.35	398.4	389.6
			29.3667	398.4	389.2
			29.3833	398.4	389.2
			29.4	398.4	389.2
			29.4167	404.8	389.2
			29.4333	398.4	389.6
			29.45	404.8	389.2
			29.4667	404.8	398.4
			29.4833	404.8	389.6
			29.5	404.8	389.6
			29.5167	404.8	389.6
			29.5333	398.4	389.6
			29.55	390.4	396.8
			29.5667	389.6	398.4
			29.5833	398.4	404.8
			29.6	398.4	404.8
			29.6167	398.4	404.8
			29.6333	398.4	395.6
			29.65	398.4	395.6
			29.6667	398.4	395.6
			29.6833	389.2	404.8
			29.7	389.2	404.8
			29.7167	389.2	404.8
			29.7333	404.8	404.8
			29.75	404.8	404.8
			29.7667	404.8	404.8
			29.7833	399.6	399.2
			29.8	389.6	404.8
			29.8167	389.6	404.8
			29.8333	389.6	404.8
			29.85	389.6	404.8
			29.8667	398.4	404.8
			29.8833	398.4	404.8
			29.9	395.6	396.4
			29.9167	389.6	396
			29.9333	389.6	404.8
			29.95	389.6	404.8
			29.9667	396	404.8
			29.9833	396	404.8
			30	396	404.8
			30.0167	403.6	397.2
			30.0333	402	396
			30.05	395.6	395.6
			30.0667	395.6	396
			30.0833	395.6	404.8
			30.1	395.6	404.8
			30.1167	395.2	404.8
			30.1333	395.6	404.4
			30.15	395.6	404.8
			30.1667	395.6	395.6
			30.1833	396	395.2
			30.2	396	395.6
			30.2167	396	404.8
			30.2333	395.6	404.8
			30.25	401.6	394.8
			30.2667	404.8	389.6
			30.2833	411.2	389.6
			30.3	411.2	389.6
			30.3167	401.6	389.6
			30.3333	401.6	389.6
			30.35	401.6	389.6
			30.3667	401.6	398.4
			30.3833	410.8	395.6
			30.4	410.8	395.6
			30.4167	410.8	395.6
			30.4333	410.8	395.6
			30.45	410.8	395.6
			30.4667	402	395.6
			30.4833	403.6	395.6
			30.5	411.2	404.8
			30.5167	411.2	396
			30.5333	411.2	396
			30.55	411.2	396
			30.5667	411.2	396
			30.5833	411.2	395.6
			30.6	403.6	402.4
			30.6167	411.2	404.8
			30.6333	411.2	404.8
			30.65	411.2	411.2
			30.6667	411.2	402
			30.6833	411.2	402
			30.7	411.2	402
			30.7167	404.8	406.4
			30.7333	402	411.2
			30.75	404.8	411.2
			30.7667	410.8	417.6
			30.7833	411.2	417.6
			30.8	411.2	408
			30.8167	410.8	408.4
			30.8333	411.2	408.8
			30.85	411.2	408.8
			30.8667	401.6	417.2
			30.8833	401.6	417.2
			30.9	411.2	417.2
			30.9167	411.2	417.2
			30.9333	411.2	417.2
			30.95	409.2	408.8
			30.9667	402	411.2
			30.9833	402	411.2
			31	402	411.2
			31.0167	402	411.2
			31.0333	402	411.2
			31.05	410.8	411.2
			31.0667	410.8	404
			31.0833	402	402
			31.1	401.6	410.8
			31.1167	395.6	410.8
			31.1333	395.6	410.8
			31.15	395.6	411.2
			31.1667	395.6	410.8
			31.1833	396	410.8
			31.2	396	402
			31.2167	395.6	402
			31.2333	396	401.6
			31.25	402	411.2
			31.2667	402	411.2
			31.2833	406.8	411.2
			31.3	410.8	408.4
			31.3167	402	402.4
			31.3333	402	396
			31.35	402	395.6
			31.3667	402	395.6
			31.3833	402	395.6
			31.4	410.8	404.8
			31.4167	417.6	404
			31.4333	417.6	396
			31.45	417.2	396
			31.4667	408	396
			31.4833	408	396
			31.5	408	396
			31.5167	408	395.6
			31.5333	408	409.2
			31.55	417.2	410
			31.5667	417.2	401.6
			31.5833	417.2	401.6
			31.6	417.2	401.6
			31.6167	408.4	401.6
			31.6333	408.4	401.6
			31.65	417.6	401.6
			31.6667	417.6	401.6
			31.6833	417.6	402
			31.7	417.6	402
			31.7167	417.6	402
			31.7333	417.6	402
			31.75	412	402
			31.7667	408	404.8
			31.7833	417.2	411.2
			31.8	410.8	411.2
			31.8167	410.8	411.2
			31.8333	411.2	401.6
			31.85	410.8	401.6
			31.8667	410.8	401.6
			31.8833	402	401.6
			31.9	411.2	410.8
			31.9167	411.2	410.8
			31.9333	411.2	410.8
			31.95	411.2	410.8
			31.9667	411.2	410.8
			31.9833	410	402
			32	402.4	402.4
			32.0167	402.4	411.2
			32.0333	402	411.2
			32.05	411.2	411.2
			32.0667	411.2	411.2
			32.0833	411.2	411.2
			32.1	410.8	411.2
			32.1167	402.4	404.8
			32.1333	402	410.8
			32.15	402	411.2
			32.1667	402	411.2
			32.1833	402	411.2
			32.2	411.2	411.2
			32.2167	410.8	411.2
			32.2333	404.4	407.6
			32.25	395.6	402
			32.2667	395.6	402
			32.2833	395.6	411.2
			32.3	395.6	410.8
			32.3167	395.6	410.8
			32.3333	395.6	411.2
			32.35	396	410.8
			32.3667	396	410.8
			32.3833	396	402
			32.4	396	401.6
			32.4167	402	401.6
			32.4333	402	411.2
			32.45	403.6	411.2
			32.4667	411.2	410.8
			32.4833	411.2	402
			32.5	401.6	402
			32.5167	401.6	402
			32.5333	401.6	402
			32.55	402	402
			32.5667	401.6	402
			32.5833	410.8	411.2
			32.6	410.8	402
			32.6167	410.8	401.6
			32.6333	411.2	401.6
			32.65	402	401.6
			32.6667	402	401.6
			32.6833	402	402
			32.7	410.8	401.6
			32.7167	410.8	402.4
			32.7333	404.8	402
			32.75	404.8	402
			32.7667	404.8	402
			32.7833	396	402
			32.8	395.6	402
			32.8167	404.4	403.6
			32.8333	404.8	409.6
			32.85	404.8	408.8
			32.8667	404.8	402
			32.8833	404.8	402
			32.9	404.8	402
			32.9167	402.8	402
			32.9333	396	402.4
			32.95	396	411.2
			32.9667	404.8	411.2
			32.9833	404.8	411.2
			33	404.8	411.2
			33.0167	404.8	401.6
			33.0333	404.8	401.6
			33.05	404.8	401.6
			33.0667	395.6	401.6
			33.0833	404.8	410.8
			33.1	404.8	410.8
			33.1167	404.8	410.8
			33.1333	404.8	410.8
			33.15	404.8	410.8
			33.1667	396	402
			33.1833	396	410.8
			33.2	396	411.2
			33.2167	395.6	411.2
			33.2333	404.8	411.2
			33.25	404.8	411.2
			33.2667	404.8	411.2
			33.2833	395.6	408.8
			33.3	395.6	410.8
[truncated: 1,041 more rows]

## Sheet: Figure 3
3a								3b														3c						3d
DCW	day 0		day 1		day 2				pH 6 Air-Blank		pH 6 Air-MOFs		pH 7 Air-Blank		pH 7 Air-MOFs		pH 8 Air-Blank		pH 8 Air-MOFs				Algae		MOF/Algae				Algae			MOF/Algae
0	0.05659	0.0065	0.18781	0.01557	0.30618	0.0357		0	0.08592	0.00814	0.08641	0.01005	0.07661	0.0162	0.08789	0.01459	0.08069	0.01112	0.09616	0.00819		pH 6	6.45333	0.13051	6.57333	0.17502		pH 6	0.525	0.535	0.542	0.513	0.531	0.533
10	0.05659	0.0065	0.21069	0.02116	0.43238	0.0827		1	0.2397	0.02351	0.28123	0.01938	0.28357	0.02239	0.37017	0.03699	0.2895	0.05965	0.34899	0.06091		pH 7	7.07333	0.2442	7.25333	0.08145		pH 7	0.509	0.521	0.52	0.506	0.523	0.524
50	0.05659	0.0065	0.25087	0.02681	0.54669	0.07513		2	0.3791	0.06889	0.44475	0.07183	0.50986	0.0892	0.76105	0.04979	0.5039	0.06266	0.65055	0.08462		pH 8	8.34667	0.32716	8.43667	0.3371		pH 8	0.498	0.516	0.521	0.502	0.524	0.527
100	0.05659	0.0065	0.23043	0.02019	0.49867	0.09412

## Sheet: Figure 4
4a										4b					4c									4d																	4e					4f
	Algae		MOF/Algae		Algae-AZA		MOF/Algae-AZA				delta Abs				Km	Algae			MOF/Algae						Blank			Blank + MOF			Supernatant			Supernatant + MOF			Blank + MOF/CA					delta Abs					Algae		MOF/Algae
pH 6	0.14659	0.03445	0.17917	0.03592	0.12754	0.02096	0.17745	0.02779		6-Algae	0.36465	0.43857	0.4591		pH 6	0.07294	0.06183	0.06121	0.05476	0.04153	0.05563			0	7.7	7.7	7.7	7.7	7.7	7.7	7.7	7.7	7.7	7.7	7.7	7.7	7.7	7.7	7.7		Algae	0.0035	0.0065	0.0037		Protein	27.8827	5.16989	40.7483
pH 7	0.17986	0.01565	0.32335	0.03769	0.16116	0.01358	0.18353	0.01677		6-MOF/Algae	0.28991	0.35644	0.3819		pH 7	0.03033	0.03197	0.03184	0.01583	0.0188	0.0176			20	7.46	7.42	7.45	7.4	7.41	7.48	7.27	7.29	7.31	7.18	7.25	7.28	7.37	7.32	7.34		Algae/MOF	0.0051	0.007	0.0047		Carbohydrate	30.3931	1.57253	23.5497
pH 8	0.17796	0.03133	0.23562	0.04231	0.16347	0.04733	0.16827	0.04844		7-Algae	0.52645	0.64717	0.58702		pH 8	0.04066	0.0442	0.04596	0.03643	0.02622	0.02946			40	7.22	7.12	7.23	7.17	7.2	7.21	6.72	6.81	6.87	6.55	6.75	6.8	7.09	7.03	7.06		--					Lipid	32.6889	1.57262	28.2625
										7-MOF/Algae	0.36383	0.39258	0.44267											60	6.96	6.84	6.87	6.88	6.84	6.88	6.3	6.33	6.39	6.26	6.3	6.31	6.79	6.74	6.73
										8-Algae	0.54123	0.66032	0.63568											80	6.66	6.55	6.57	6.53	6.58	6.57	6.23	6.23	6.25	6.24	6.23	6.22	6.48	6.44	6.46
										8-MOF/Algae	0.38272	0.44103	0.44021											100	6.43	6.42	6.39	6.34	6.37	6.41	6.22	6.22	6.23	6.23	6.21	6.21	6.29	6.3	6.29
																								120	6.31	6.31	6.27	6.26	6.27	6.32	6.21	6.21	6.22	6.23	6.21	6.2	6.25	6.24	6.22
[truncated: 1 more columns]

## Sheet: Supplementary Figure 2
2θ	Sim	2θ	NH2-MIL-101-Fe
3	84.8637	2	1179
3.02	84.2773	2.02	1281
3.04	86.6378	2.04	1173
3.06	91.9373	2.06	1256
3.08	100.51	2.08	1289
3.1	113.087	2.1	1118
3.12	130.972	2.12	1179
3.14	156.485	2.14	1172
3.16	194.03	2.16	1083
3.18	252.052	2.18	1107
3.2	348.237	2.2	1079
3.22	510.035	2.22	1079
3.24	772.098	2.24	1119
3.26	1150.36	2.26	1092
3.28	1549.66	2.28	1021
3.3	1666.67	2.3	1013
3.32	1385.3	2.32	1038
3.34	1012.65	2.34	1011
3.36	756.012	2.36	1021
3.38	647.613	2.38	995
3.4	667.665	2.4	1107
3.42	765.893	2.42	1026
3.44	818.647	2.44	1084
3.46	709.232	2.46	1074
3.48	519.295	2.48	1017
3.5	358.11	2.5	1057
3.52	248.83	2.52	1061
3.54	180.462	2.54	1060
3.56	138.168	2.56	1136
3.58	110.916	2.58	1100
3.6	92.2167	2.6	1117
3.62	78.6785	2.62	1169
3.64	68.5408	2.64	1205
3.66	60.8145	2.66	1187
3.68	54.8937	2.68	1284
3.7	50.3928	2.7	1305
3.72	47.5732	2.72	1466
3.74	45.3048	2.74	1643
3.76	44.0305	2.76	1804
3.78	43.7948	2.78	1987
3.8	44.7592	2.8	1934
3.82	47.2767	2.82	1754
3.84	52.0802	2.84	1462
3.86	60.694	2.86	1072
3.88	76.072	2.88	830
3.9	103.053	2.9	785
3.92	147.551	2.92	745
3.94	211.83	2.94	787
3.96	277.777	2.96	762
3.98	291.793	2.98	771
4	237.178	3	789
4.02	167.175	3.02	762
4.04	114.063	3.04	772
4.06	80.2552	3.06	774
4.08	60.2653	3.08	839
4.1	48.6597	3.1	811
4.12	41.832	3.12	854
4.14	37.865	3.14	934
4.16	35.9005	3.16	918
4.18	35.8347	3.18	956
4.2	37.5742	3.2	1077
4.22	42.0988	3.22	1221
4.24	51.1915	3.24	1302
4.26	67.762	3.26	1497
4.28	95.1453	3.28	1477
4.3	132.934	3.3	1318
4.32	168.503	3.32	1175
4.34	168.982	3.34	868
4.36	133.208	3.36	781
4.38	93.31	3.38	746
4.4	64.2197	3.4	796
4.42	45.9245	3.42	888
4.44	35.3767	3.44	793
4.46	28.9033	3.46	698
4.48	24.8665	3.48	539
4.5	22.2223	3.5	449
4.52	20.4768	3.52	372
4.54	19.3185	3.54	359
4.56	18.6263	3.56	394
4.58	18.3213	3.58	398
4.6	18.3665	3.6	374
4.62	18.758	3.62	376
4.64	19.5235	3.64	364
4.66	20.7273	3.66	379
4.68	22.4842	3.68	364
4.7	24.99	3.7	363
4.72	28.5963	3.72	341
4.74	33.9868	3.74	376
4.76	40.9758	3.76	390
4.78	55.2085	3.78	363
4.8	78.8765	3.8	393
4.82	115.922	3.82	403
4.84	165.29	3.84	429
4.86	205.9	3.86	431
4.88	200.003	3.88	487
4.9	155.576	3.9	477
4.92	112	3.92	532
4.94	82.634	3.94	543
4.96	66.4662	3.96	564
4.98	59.7353	3.98	517
5	59.5805	4	415
5.02	64.9212	4.02	363
5.04	76.7115	4.04	293
5.06	98.5178	4.06	275
5.08	137.315	4.08	275
5.1	203.323	4.1	314
5.12	305.558	4.12	305
5.14	433.522	4.14	306
5.16	515.327	4.16	293
5.18	464.64	4.18	283
5.2	337.915	4.2	310
5.22	224.897	4.22	312
5.24	148.409	4.24	333
5.26	101.804	4.26	367
5.28	74.308	4.28	356
5.3	57.6662	4.3	345
5.32	46.997	4.32	391
5.34	39.7962	4.34	343
5.36	34.8178	4.36	290
5.38	31.4075	4.38	300
5.4	29.202	4.4	279
5.42	28.0108	4.42	277
5.44	27.7728	4.44	302
5.46	28.2972	4.46	273
5.48	30.3738	4.48	259
5.5	34.3573	4.5	279
5.52	41.5452	4.52	279
5.54	54.2428	4.54	288
5.56	75.6595	4.56	286
5.58	108.366	4.58	330
5.6	148.035	4.6	308
5.62	170.783	4.62	326
5.64	153.052	4.64	337
5.66	115.828	4.66	344
5.68	84.8458	4.68	341
5.7	65.8638	4.7	356
5.72	56.9703	4.72	367
5.74	55.6908	4.74	370
5.76	61.1502	4.76	401
5.78	74.9425	4.78	439
5.8	101.478	4.8	511
5.82	147.105	4.82	543
5.84	216.73	4.84	543
5.86	297.953	4.86	513
5.88	336.487	4.88	467
5.9	291.292	4.9	413
5.92	213.832	4.92	420
5.94	152.292	4.94	362
5.96	111.484	4.96	434
5.98	81.9435	4.98	433
6	59.8745	5	484
6.02	44.6087	5.02	446
6.04	34.428	5.04	524
6.06	27.6123	5.06	613
6.08	22.9515	5.08	605
6.1	19.6792	5.1	739
6.12	17.3493	5.12	790
6.14	15.7298	5.14	776
6.16	14.7383	5.16	651
6.18	14.4408	5.18	479
6.2	15.0594	5.2	363
6.22	16.994	5.22	260
6.24	20.6372	5.24	225
6.26	25.676	5.26	234
6.28	29.2823	5.28	212
6.3	27.3217	5.3	245
6.32	21.5927	5.32	234
6.34	16.0981	5.34	250
6.36	12.4974	5.36	216
6.38	10.4041	5.38	249
6.4	9.41367	5.4	217
6.42	9.28807	5.42	247
6.44	10.0395	5.44	239
6.46	11.8721	5.46	244
6.48	14.958	5.48	244
6.5	18.704	5.5	258
6.52	20.7778	5.52	257
6.54	19.9767	5.54	258
6.56	18.7758	5.56	284
6.58	18.2593	5.58	275
6.6	16.5879	5.6	290
6.62	13.1586	5.62	278
6.64	9.28578	5.64	270
6.66	6.83853	5.66	279
6.68	5.28805	5.68	221
6.7	4.28985	5.7	218
6.72	3.64685	5.72	233
6.74	3.20978	5.74	269
6.76	2.89548	5.76	286
6.78	2.66182	5.78	316
6.8	2.48597	5.8	307
6.82	2.355	5.82	350
6.84	2.26145	5.84	346
6.86	2.20168	5.86	348
6.88	2.17512	5.88	311
6.9	2.18442	5.9	234
6.92	2.23635	5.92	230
6.94	2.3443	5.94	205
6.96	2.53482	5.96	186
6.98	3.10498	5.98	212
7	3.68248	6	210
7.02	4.68493	6.02	187
7.04	6.35065	6.04	201
7.06	8.83183	6.06	187
7.08	11.4944	6.08	206
7.1	12.6766	6.1	199
7.12	10.9185	6.12	171
7.14	8.21535	6.14	197
7.16	5.96453	6.16	180
7.18	4.52765	6.18	229
7.2	3.7181	6.2	193
7.22	3.2945	6.22	164
7.24	3.11097	6.24	172
7.26	3.08937	6.26	156
7.28	3.20642	6.28	196
7.3	3.48127	6.3	184
7.32	3.9857	6.32	178
7.34	4.56468	6.34	218
7.36	6.12627	6.36	184
7.38	8.71612	6.38	167
7.4	12.5737	6.4	199
7.42	16.9475	6.42	188
7.44	19.1278	6.44	207
7.46	16.4914	6.46	204
7.48	12.1748	6.48	194
7.5	8.73715	6.5	195
7.52	6.60435	6.52	191
7.54	5.52118	6.54	183
7.56	5.21233	6.56	195
7.58	5.52738	6.58	171
7.6	6.37042	6.6	209
7.62	7.902	6.62	165
7.64	8.14447	6.64	197
7.66	7.36952	6.66	175
7.68	6.157	6.68	191
7.7	5.25925	6.7	199
7.72	4.73065	6.72	190
7.74	4.47537	6.74	198
7.76	4.37532	6.76	182
7.78	4.40957	6.78	222
7.8	4.52427	6.8	217
7.82	4.70937	6.82	191
7.84	4.97065	6.84	203
7.86	5.33092	6.86	202
7.88	5.8268	6.88	198
7.9	6.50872	6.9	210
7.92	7.4015	6.92	174
7.94	8.38505	6.94	194
7.96	9.1183	6.96	196
7.98	9.57343	6.98	199
8	10.2514	7	191
8.02	11.534	7.02	180
8.04	13.8122	7.04	182
8.06	17.656	7.06	220
8.08	23.8372	7.08	206
8.1	32.8397	7.1	206
8.12	42.892	7.12	201
8.14	47.3103	7.14	193
8.16	42.2043	7.16	188
8.18	34.0995	7.18	194
8.2	28.1562	7.2	191
8.22	25.121	7.22	206
8.24	24.5293	7.24	217
8.26	25.903	7.26	233
8.28	29.0845	7.28	210
8.3	34.4707	7.3	227
8.32	43.1713	7.32	219
8.34	57.6868	7.34	219
8.36	82.2013	7.36	229
8.38	122.032	7.38	244
8.4	179.905	7.4	248
8.42	242.272	7.42	229
8.44	263.037	7.44	227
8.46	220.855	7.46	211
8.48	161.588	7.48	211
8.5	118.051	7.5	193
8.52	95.2318	7.52	205
8.54	90.6937	7.54	220
8.56	102.012	7.56	225
8.58	125.974	7.58	212
8.6	149.924	7.6	202
8.62	149.26	7.62	216
8.64	123.997	7.64	223
8.66	96.847	7.66	247
8.68	76.5843	7.68	196
8.7	63.5435	7.7	216
8.72	57.0358	7.72	217
8.74	55.8885	7.74	245
8.76	59.4212	7.76	218
8.78	68.3018	7.78	236
8.8	85.0522	7.8	237
8.82	114.296	7.82	253
8.84	161.777	7.84	257
8.86	229.402	7.86	247
8.88	298.362	7.88	259
8.9	316.59	7.9	260
8.92	273.875	7.92	252
8.94	225.25	7.94	274
8.96	204.927	7.96	306
8.98	223.15	7.98	290
9	286.408	8	316
9.02	398.622	8.02	336
9.04	538.38	8.04	400
9.06	618.242	8.05	400
9.08	574.225	8.08	385
9.1	478.303	8.09	388
9.12	375.223	8.12	381
9.14	270.112	8.13	343
9.16	185.7	8.16	328
9.18	128.962	8.18	345
9.2	93.1563	8.2	347
9.22	70.5982	8.22	395
9.24	55.9023	8.24	411
9.26	45.852	8.26	436
9.28	38.683	8.28	433
9.3	33.4272	8.3	519
9.32	29.4118	8.32	557
9.34	26.0768	8.34	666
9.36	23.2665	8.36	693
9.38	21.1113	8.38	707
9.4	19.6985	8.4	740
9.42	19.1105	8.42	589
9.44	19.4383	8.44	505
9.46	20.5157	8.46	445
9.48	21.2667	8.48	445
9.5	20.0367	8.5	497
9.52	17.4097	8.52	485
9.54	15.0257	8.54	571
9.56	13.4231	8.55	534
9.58	12.55	8.58	533
9.6	12.2438	8.59	440
9.62	12.5514	8.62	432
9.64	13.5935	8.63	422
9.66	15.7689	8.66	413
9.68	19.6997	8.68	423
9.7	25.9633	8.7	475
9.72	34.0138	8.72	495
9.74	39.6127	8.74	568
9.76	37.3732	8.76	582
9.78	30.6832	8.78	681
9.8	25.5567	8.8	761
9.82	24.0607	8.82	761
9.84	26.5612	8.84	765
9.86	32.735	8.86	754
9.88	40.0698	8.88	747
9.9	41.5667	8.9	741
9.92	34.9402	8.92	780
9.94	26.249	8.94	846
9.96	19.7417	8.96	997
9.98	15.8465	8.98	1103
10	13.9784	9	1144
10.02	13.6166	9.02	1093
10.04	14.6287	9.04	921
10.06	17.3502	9.05	811
10.08	22.4917	9.08	606
10.1	30.6052	9.09	422
10.12	41.0043	9.12	325
10.14	47.7285	9.13	286
10.16	44.1368	9.16	264
10.18	35.056	9.18	266
10.2	27.731	9.2	265
10.22	24.2888	9.22	244
10.24	24.9715	9.24	255
10.26	30.2583	9.26	242
10.28	41.1705	9.28	252
10.3	58.2433	9.3	245
10.32	77.1557	9.32	269
10.34	83.2187	9.34	348
10.36	68.9282	9.36	267
10.38	48.2622	9.38	292
10.4	32.2375	9.4	295
10.42	21.8443	9.42	270
10.44	15.5846	9.44	265
10.46	11.8472	9.46	247
10.48	9.52195	9.48	252
10.5	7.99597	9.5	261
10.52	6.45737	9.52	239
10.54	5.78702	9.54	250
10.56	5.42185	9.55	248
10.58	5.38667	9.58	275
10.6	5.61743	9.59	291
10.62	6.5495	9.62	305
10.64	7.99342	9.63	330
10.66	9.35778	9.66	312
10.68	9.55935	9.68	340
10.7	8.72662	9.7	380
10.72	7.46167	9.72	386
10.74	6.02738	9.74	396
10.76	4.89652	9.76	370
10.78	4.27275	9.78	430
10.8	4.16157	9.8	425
10.82	4.56875	9.82	440
10.84	5.59642	9.84	452
10.86	7.29832	9.86	479
10.88	9.24982	9.88	455
10.9	9.94113	9.9	514
10.92	8.50412	9.92	444
10.94	6.37568	9.94	466
10.96	4.70093	9.96	448
10.98	3.65408	9.98	403
11	3.07713	10	386
11.02	2.79328	10.02	374
11.04	2.66072	10.04	355
11.06	2.6168	10.06	391
11.08	2.6738	10.08	357
11.1	2.85798	10.1	342
11.12	3.21147	10.12	323
11.14	3.82352	10.14	296
11.16	4.8786	10.16	316
11.18	6.6872	10.18	298
11.2	9.64362	10.2	376
11.22	13.9183	10.22	382
11.24	18.5618	10.24	449
11.26	20.1497	10.26	391
11.28	17.2302	10.28	427
11.3	13.2894	10.3	345
11.32	10.8349	10.32	312
11.34	10.3229	10.34	214
11.36	11.4002	10.36	193
11.38	12.9833	10.38	173
11.4	13.2788	10.4	201
11.42	12.1621	10.42	170
11.44	10.1908	10.44	165
11.46	7.8577	10.46	168
11.48	6.01135	10.48	170
11.5	4.94102	10.5	185
11.52	4.5841	10.52	172
11.54	4.87675	10.54	158
11.56	5.7982	10.56	158
11.58	7.1672	10.58	156
11.6	8.13272	10.6	152
11.62	7.84508	10.62	154
11.64	6.996	10.64	138
11.66	6.77105	10.66	164
11.68	7.6406	10.68	157
11.7	9.57168	10.7	160
11.72	11.6379	10.72	158
11.74	11.8298	10.74	153
11.76	9.9219	10.76	180
11.78	7.56392	10.78	170
11.8	5.51687	10.8	186
11.82	4.196	10.82	193
11.84	3.48847	10.84	171
11.86	3.27255	10.86	163
11.88	3.4909	10.88	184
11.9	4.10075	10.9	140
11.92	4.97718	10.92	173
11.94	5.59213	10.94	173
11.96	5.49543	10.96	164
11.98	5.28412	10.98	158
12	5.6949	11	163
12.02	7.01583	11.02	180
12.04	9.06592	11.04	176
12.06	10.5952	11.06	195
12.08	9.87093	11.08	182
12.1	7.66002	11.1	200
12.12	5.6781	11.12	194
12.14	4.453	11.14	223
12.16	3.96405	11.16	248
12.18	4.12583	11.18	211
12.2	4.9764	11.2	221
12.22	6.6387	11.22	206
12.24	9.0524	11.24	187
12.26	11.2266	11.26	193
12.28	11.1879	11.28	228
12.3	9.18887	11.3	223
12.32	7.32478	11.32	196
12.34	6.5288	11.34	192
12.36	6.7555	11.36	216
12.38	7.30498	11.38	185
12.4	6.88413	11.4	156
12.42	5.39713	11.42	154
12.44	3.8829	11.44	168
12.46	2.80345	11.46	162
12.48	2.12927	11.48	131
12.5	1.74902	11.5	169
12.52	1.56721	11.52	133
12.54	1.53106	11.54	137
12.56	1.6049	11.56	159
12.58	1.70842	11.58	174
12.6	1.70748	11.6	156
12.62	1.63427	11.62	169
12.64	1.6606	11.64	197
12.66	1.8791	11.66	187
12.68	2.27672	11.68	166
12.7	2.63252	11.7	176
12.72	2.55763	11.72	141
12.74	2.15555	11.74	159
12.76	1.74262	11.76	132
12.78	1.46811	11.78	123
12.8	1.3707	11.8	123
12.82	1.46366	11.82	132
12.84	1.7709	11.84	132
12.86	2.30918	11.86	144
12.88	3.00797	11.88	120
12.9	3.4345	11.9	126
12.92	3.16775	11.92	124
12.94	2.60718	11.94	121
12.96	2.24207	11.96	129
12.98	2.19162	11.98	142
13	2.34142	12	119
13.02	2.36707	12.02	142
13.04	2.07632	12.04	126
13.06	1.6964	12.06	131
13.08	1.40429	12.08	117
13.1	1.2514	12.1	112
13.12	1.22284	12.12	123
13.14	1.30595	12.14	113
13.16	1.50106	12.16	141
13.18	1.81577	12.18	137
13.2	2.22947	12.2	116
13.22	2.73047	12.22	138
13.24	3.53495	12.24	132
13.26	4.95407	12.26	111
13.28	7.18477	12.28	132
13.3	9.84778	12.3	117
13.32	11.2019	12.32	119
13.34	9.8943	12.34	103
13.36	7.38255	12.36	102
13.38	5.12042	12.38	106
13.4	3.53018	12.4	133
13.42	2.5694	12.42	126
13.44	2.04942	12.44	101
13.46	1.81243	12.46	115
13.48	1.75832	12.48	117
13.5	1.795	12.5	128
13.52	1.85533	12.52	115
13.54	2.01843	12.54	128
13.56	2.44123	12.56	99
13.58	3.16643	12.58	117
13.6	3.9701	12.6	131
13.62	4.15163	12.62	116
13.64	3.46552	12.64	105
13.66	2.58545	12.66	129
13.68	1.944	12.68	107
13.7	1.59023	12.7	123
13.72	1.4768	12.72	135
13.74	1.5636	12.74	134
13.76	1.81697	12.76	141
13.78	2.1861	12.78	145
13.8	2.46915	12.8	105
13.82	2.60928	12.82	126
13.84	2.92455	12.84	127
13.86	3.67052	12.86	128
13.88	4.78245	12.88	121
13.9	5.60682	12.9	139
13.92	5.23747	12.92	125
13.94	4.06655	12.94	139
13.96	2.92213	12.96	137
13.98	2.10622	12.98	107
14	1.62693	13	132
14.02	1.40463	13.02	117
14.04	1.36631	13.04	112
14.06	1.46429	13.06	103
14.08	1.58394	13.08	123
14.1	1.6712	13.1	119
14.12	1.84345	13.12	123
14.14	2.25082	13.14	132
14.16	2.92715	13.16	117
14.18	3.61807	13.18	144
14.2	3.80277	13.2	132
14.22	3.40122	13.22	110
14.24	2.68998	13.24	115
14.26	1.98907	13.26	125
14.28	1.49952	13.28	138
14.3	1.22995	13.3	127
14.32	1.129	13.32	113
14.34	1.14524	13.34	117
14.36	1.20121	13.36	109
14.38	1.25561	13.38	124
14.4	1.37355	13.4	116
14.42	1.64898	13.42	110
14.44	2.08685	13.44	119
14.46	2.48725	13.46	109
14.48	2.5049	13.48	98
14.5	2.18105	13.5	120
14.52	1.7745	13.52	128
14.54	1.46971	13.54	108
14.56	1.34773	13.56	109
14.58	1.4218	13.58	111
14.6	1.67087	13.6	118
14.62	2.02748	13.62	122
14.64	2.27933	13.64	120
14.66	2.32475	13.66	104
14.68	2.43833	13.68	112
14.7	2.84412	13.7	116
14.72	3.4707	13.72	133
14.74	3.7701	13.74	124
14.76	3.32417	13.76	118
14.78	2.57532	13.78	145
14.8	2.01157	13.8	109
14.82	1.72028	13.82	129
14.84	1.70025	13.84	133
14.86	1.87895	13.86	127
14.88	2.23937	13.88	118
14.9	2.65205	13.9	119
14.92	2.92012	13.92	115
14.94	3.18668	13.94	121
14.96	3.81942	13.96	131
14.98	5.00088	13.98	137
15	6.45888	14	130
15.02	7.47873	14.02	103
15.04	7.43332	14.04	109
15.06	6.2356	14.06	110
15.08	4.61012	14.08	125
15.1	3.3715	14.1	104
15.12	2.63632	14.12	124
15.14	2.26865	14.14	139
15.16	2.17987	14.16	124
15.18	2.33365	14.18	123
15.2	2.77142	14.2	137
15.22	3.58935	14.22	123
15.24	4.84553	14.24	129
15.26	6.24712	14.26	128
15.28	6.97167	14.28	119
15.3	6.61295	14.3	115
15.32	5.50757	14.32	109
15.34	4.29362	14.34	118
15.36	3.44603	14.36	121
15.38	3.02682	14.38	133
15.4	2.98198	14.4	110
15.42	3.28855	14.42	127
15.44	4.03458	14.44	116
15.46	5.44015	14.46	106
15.48	7.76813	14.48	124
15.5	11.098	14.5	139
15.52	14.4154	14.52	132
15.54	15.2225	14.54	118
15.56	13.0573	14.56	122
15.58	9.92008	14.58	124
15.6	7.29562	14.6	128
15.62	5.71757	14.62	119
15.64	5.12047	14.64	120
15.66	5.25193	14.66	123
15.68	5.66347	14.68	145
15.7	5.61908	14.7	107
15.72	5.09545	14.72	148
15.74	4.74543	14.74	129
15.76	4.81713	14.76	131
15.78	4.96877	14.78	139
15.8	4.62378	14.8	123
15.82	3.89013	14.82	121
15.84	3.27967	14.84	125
15.86	2.96132	14.86	147
15.88	2.93125	14.88	140
15.9	3.16042	14.9	127
15.92	3.59838	14.92	139
15.94	4.08727	14.94	146
15.96	4.46817	14.96	141
15.98	4.97358	14.98	150
16	5.9065	15	124
16.02	7.1289	15.02	111
16.04	7.88225	15.04	122
16.06	7.6796	15.06	112
16.08	7.22945	15.08	138
16.1	7.29362	15.1	135
16.12	8.2983	15.12	156
16.14	10.5078	15.14	137
16.16	13.9792	15.16	127
16.18	17.8522	15.18	128
16.2	19.9125	15.2	134
16.22	20.1782	15.22	125
16.24	21.508	15.24	139
16.26	24.9083	15.26	151
16.28	27.7008	15.28	143
16.3	25.8942	15.3	129
16.32	21.226	15.32	136
16.34	17.6037	15.34	172
16.36	16.3778	15.36	185
16.38	17.7087	15.38	184
16.4	21.563	15.4	172
16.42	27.3267	15.42	152
16.44	32.9993	15.44	198
16.46	38.1613	15.46	138
16.48	46.8052	15.48	145
16.5	61.021	15.5	145
16.52	74.9687	15.52	149
16.54	75.6207	15.54	179
16.56	62.2182	15.56	172
16.58	45.0942	15.58	142
16.6	31.177	15.6	173
16.62	22.264	15.62	173
16.64	17.4188	15.64	168
16.66	15.124	15.66	191
16.68	13.6587	15.68	174
16.7	11.9216	15.7	181
16.72	10.3801	15.72	150
16.74	9.57002	15.74	166
16.76	9.19517	15.76	155
16.78	8.47925	15.78	162
16.8	7.41618	15.8	172
16.82	6.66465	15.82	177
16.84	6.57657	15.84	171
16.86	7.28793	15.86	189
16.88	8.83117	15.88	196
16.9	10.7972	15.9	190
16.92	11.7683	15.92	223
16.94	10.9222	15.94	214
16.96	9.73583	15.96	208
16.98	9.3007	15.98	234
17	9.22715	16	226
17.02	8.49442	16.02	243
17.04	7.30095	16.04	276
17.06	6.48992	16.06	257
17.08	6.43438	16.08	260
17.1	7.25628	16.1	278
17.12	8.92155	16.12	314
17.14	10.883	16.14	274
17.16	11.7922	16.16	297
17.18	11.5867	16.18	280
17.2	11.9274	16.2	297
17.22	13.5568	16.22	325
17.24	15.5909	16.24	303
17.26	16.2716	16.26	354
17.28	14.6167	16.28	378
17.3	11.6448	16.3	425
17.32	9.2519	16.32	485
17.34	8.09922	16.34	506
17.36	8.0502	16.36	509
17.38	8.54298	16.38	521
17.4	8.99747	16.4	599
17.42	9.81822	16.42	551
17.44	11.6025	16.44	503
17.46	13.775	16.46	416
17.48	14.3941	16.48	377
17.5	12.7403	16.5	307
17.52	10.0572	16.52	276
17.54	7.68963	16.54	251
17.56	6.17485	16.56	262
17.58	5.48697	16.58	265
17.6	5.49812	16.6	250
17.62	6.2094	16.62	259
17.64	7.7586	16.64	238
17.66	10.2702	16.66	234
17.68	13.27	16.68	232
17.7	14.8248	16.7	239
17.72	13.5151	16.72	267
17.74	11.3063	16.74	246
17.76	10.1067	16.76	241
17.78	10.5221	16.78	227
17.8	12.548	16.8	241
17.82	15.6256	16.82	240
17.84	17.8028	16.84	240
17.86	17.6412	16.86	252
17.88	17.3313	16.88	232
17.9	19.1852	16.9	231
17.92	23.5285	16.92	216
17.94	28.0817	16.94	224
17.96	28.0363	16.96	201
17.98	22.9062	16.98	215
18	17.4978	17	206
18.02	14.2022	17.02	229
18.04	13.1371	17.04	240
18.06	13.0572	17.06	245
18.08	12.7385	17.08	295
18.1	12.7154	17.1	285
18.12	13.7976	17.12	263
18.14	15.0976	17.14	262
18.16	14.5715	17.16	260
18.18	12.0805	17.18	243
18.2	9.09283	17.2	231
18.22	6.7161	17.22	226
18.24	5.20165	17.24	257
18.26	4.3923	17.26	237
18.28	4.12585	17.28	251
18.3	4.32715	17.3	272
18.32	5.00055	17.32	246
18.34	6.0565	17.34	276
18.36	6.93473	17.36	307
18.38	6.75993	17.38	228
18.4	5.8968	17.4	225
18.42	5.30522	17.42	211
18.44	5.4002	17.44	248
18.46	6.26402	17.46	234
18.48	7.71448	17.48	220
18.5	8.95205	17.5	283
18.52	9.14297	17.52	255
18.54	9.05583	17.54	265
18.56	9.53232	17.56	303
18.58	9.90377	17.58	292
18.6	8.9733	17.6	292
18.62	7.33547	17.62	281
18.64	6.12945	17.64	278
18.66	5.71298	17.66	272
18.68	6.0673	17.68	300
18.7	7.05167	17.7	322
18.72	8.3431	17.72	323
18.74	9.89935	17.74	355
18.76	12.4263	17.76	371
18.78	16.1398	17.78	390
18.8	19.4647	17.8	360
18.82	20.0132	17.82	383
18.84	17.3298	17.84	345
18.86	13.604	17.86	352
18.88	11.0769	17.88	332
18.9	10.2427	17.9	268
18.92	10.5489	17.92	261
18.94	10.9056	17.94	277
18.96	11.1947	17.96	286
18.98	12.3171	17.98	262
19	13.9224	18	257
19.02	14.0409	18.02	248
19.04	11.9243	18.04	256
19.06	8.95223	18.06	244
19.08	6.42848	18.08	209
19.1	4.7493	18.1	219
19.12	3.78875	18.12	207
19.14	3.35063	18.14	203
19.16	3.31873	18.16	215
19.18	3.70692	18.18	200
19.2	4.51038	18.2	225
19.22	5.55578	18.22	215
19.24	6.24628	18.24	210
19.26	5.87063	18.26	240
19.28	4.7714	18.28	231
19.3	3.81498	18.3	223
19.32	3.32723	18.32	232
19.34	3.22162	18.34	230
19.36	3.28798	18.36	222
19.38	3.48832	18.38	266
19.4	3.93688	18.4	266
19.42	4.40628	18.42	277
19.44	4.26672	18.44	255
19.46	3.60073	18.46	246
19.48	3.00353	18.48	233
19.5	2.75828	18.5	282
19.52	2.89593	18.52	241
19.54	3.32202	18.54	249
19.56	3.78647	18.56	272
19.58	4.14468	18.58	282
19.6	4.68605	18.6	285
19.62	5.40393	18.62	300
19.64	5.58012	18.64	324
19.66	4.82375	18.66	346
19.68	3.87015	18.68	332
19.7	3.29142	18.7	322
19.72	3.21055	18.72	328
19.74	3.5184	18.74	301
19.76	3.83747	18.76	282
19.78	3.749	18.78	316
19.8	3.5123	18.8	302
19.82	3.4854	18.82	268
19.84	3.54835	18.84	253
19.86	3.41647	18.86	284
19.88	3.11037	18.88	275
19.9	2.91417	18.9	231
19.92	3.05997	18.92	215
19.94	3.54353	18.94	240
19.96	4.01495	18.96	192
19.98	3.97245	18.98	212
20	3.63995	19	185
20.02	3.57448	19.02	182
20.04	3.90063	19.04	181
20.06	4.23782	19.06	203
20.08	4.00433	19.08	212
20.1	3.35895	19.1	195
20.12	2.88002	19.12	195
20.14	2.76038	19.14	199
20.16	2.914	19.16	205
20.18	3.16447	19.18	186
20.2	3.58175	19.2	187
20.22	4.21315	19.22	182
20.24	4.54772	19.24	206
20.26	3.99865	19.26	212
20.28	3.05043	19.28	204
20.3	2.28543	19.3	216
20.32	1.85975	19.32	179
20.34	1.71205	19.34	202
20.36	1.71083	19.36	211
20.38	1.7353	19.38	196
20.4	1.81245	19.4	217
20.42	1.98085	19.42	221
20.44	2.08573	19.44	201
20.46	1.94732	19.46	243
20.48	1.71115	19.48	244
20.5	1.5747	19.5	213
20.52	1.64825	19.52	229
20.54	1.88817	19.54	228
20.56	2.11278	19.56	222
20.58	2.13243	19.58	213
20.6	2.09868	19.6	192
20.62	2.17445	19.62	255
20.64	2.23312	19.64	239
20.66	2.12468	19.66	194
20.68	1.95388	19.68	204
20.7	1.926	19.7	214
20.72	2.13812	19.72	218
20.74	2.5149	19.74	205
20.76	2.70563	19.76	192
20.78	2.49367	19.78	238
20.8	2.18783	19.8	225
20.82	1.99083	19.82	216
20.84	1.81018	19.84	200
20.86	1.63478	19.86	243
20.88	1.5958	19.88	246
20.9	1.77128	19.9	230
20.92	2.15547	19.92	296
20.94	2.58595	19.94	272
20.96	2.68815	19.96	263
20.98	2.44428	19.98	263
21	2.2081	20	258
21.02	2.03918	20.02	276
21.04	1.811	20.04	261
21.06	1.57699	20.06	217
21.08	1.45827	20.08	229
21.1	1.49346	20.1	232
21.12	1.72378	20.12	230
21.14	2.2163	20.14	228
21.16	3.07715	20.16	220
21.18	4.3719	20.18	200
21.2	5.839	20.2	204
21.22	6.56503	20.22	208
21.24	6.01665	20.24	165
21.26	4.90363	20.26	205
21.28	4.05963	20.28	191
21.3	3.78232	20.3	200
21.32	3.92743	20.32	195
21.34	4.07388	20.34	194
21.36	4.11045	20.36	181
21.38	4.30488	20.38	194
21.4	4.4905	20.4	170
21.42	4.22398	20.42	191
21.44	3.72757	20.44	190
21.46	3.53212	20.46	181
21.48	3.84127	20.48	202
21.5	4.55195	20.5	171
21.52	5.11117	20.52	200
21.54	4.97242	20.54	186
21.56	4.59785	20.56	199
21.58	4.44462	20.58	186
21.6	4.28135	20.6	181
21.62	3.84592	20.62	195
21.64	3.33048	20.64	189
21.66	3.074	20.66	193
21.68	3.2085	20.68	194
21.7	3.61185	20.7	191
21.72	4.03983	20.72	191
21.74	4.54865	20.74	166
21.76	5.21877	20.76	165
21.78	5.40385	20.78	203
21.8	4.57705	20.8	189
21.82	3.42192	20.82	183
21.84	2.54875	20.84	188
21.86	2.06048	20.86	201
21.88	1.90552	20.88	183
21.9	2.03692	20.9	177
21.92	2.44802	20.92	173
21.94	3.0851	20.94	192
21.96	3.62508	20.96	183
21.98	3.57772	20.98	189
22	2.99867	21	207
22.02	2.3419	21.02	205
22.04	1.90445	21.04	231
22.06	1.7171	21.06	219
22.08	1.68385	21.08	234
22.1	1.7383	21.1	244
22.12	1.91765	21.12	223
22.14	2.16807	21.14	243
22.16	2.26503	21.16	250
22.18	2.06903	21.18	236
22.2	1.73328	21.2	236
22.22	1.48475	21.22	243
22.24	1.42294	21.24	262
22.26	1.57501	21.26	240
22.28	1.97462	21.28	224
22.3	2.60593	21.3	217
22.32	3.28853	21.32	247
22.34	3.56248	21.34	225
22.36	3.3003	21.36	223
22.38	2.8928	21.38	247
22.4	2.73237	21.4	229
22.42	2.86618	21.42	244
22.44	2.9707	21.44	234
22.46	2.69288	21.46	221
22.48	2.24652	21.48	237
22.5	1.8927	21.5	207
22.52	1.61351	21.52	244
22.54	1.38762	21.54	250
22.56	1.26304	21.56	228
22.58	1.25594	21.58	217
22.6	1.36698	21.6	249
22.62	1.60302	21.62	222
22.64	1.99222	21.64	229
22.66	2.60308	21.66	230
22.68	3.41317	21.68	200
22.7	4.11945	21.7	198
22.72	4.23925	21.72	176
22.74	3.90902	21.74	202
22.76	3.75073	21.76	194
22.78	4.02603	21.78	204
22.8	4.59945	21.8	210
22.82	5.3356	21.82	225
22.84	6.47192	21.84	195
22.86	7.8123	21.86	184
22.88	8.33225	21.88	208
22.9	7.3911	21.9	194
22.92	5.73467	21.92	200
22.94	4.41332	21.94	180
22.96	3.6812	21.96	177
22.98	3.31283	21.98	228
23	3.10527	22	179
23.02	3.07765	22.02	211
23.04	3.08205	22.04	178
23.06	2.84993	22.06	197
23.08	2.47957	22.08	198
23.1	2.2593	22.1	204
23.12	2.29403	22.12	172
23.14	2.50318	22.14	170
23.16	2.6367	22.16	201
23.18	2.6442	22.18	200
23.2	2.68048	22.2	188
23.22	2.60937	22.22	211
23.24	2.2567	22.24	215
23.26	1.85872	22.26	183
23.28	1.61752	22.28	206
23.3	1.57184	22.3	205
23.32	1.66066	22.32	212
23.34	1.82098	22.34	184
23.36	2.07425	22.36	192
23.38	2.41443	22.38	179
23.4	2.64068	22.4	202
23.42	2.57553	22.42	203
23.44	2.37932	22.44	216
23.46	2.3129	22.46	182
23.48	2.43437	22.48	226
23.5	2.5482	22.5	218
23.52	2.45795	22.52	213
23.54	2.31698	22.54	240
23.56	2.28567	22.56	213
23.58	2.37208	22.58	217
23.6	2.63675	22.6	228
23.62	3.18932	22.62	226
23.64	4.14497	22.64	225
23.66	5.51817	22.66	249
23.68	7.1712	22.68	226
23.7	9.25868	22.7	192
23.72	11.9443	22.72	204
23.74	14.0037	22.74	211
23.76	13.5695	22.76	221
23.78	10.8435	22.78	221
23.8	7.8587	22.8	235
23.82	5.80228	22.82	233
23.84	4.78255	22.84	215
23.86	4.61052	22.86	226
23.88	5.02553	22.88	158
23.9	5.47015	22.9	221
23.92	5.15945	22.92	193
23.94	4.24005	22.94	226
23.96	3.42477	22.96	187
23.98	2.97743	22.98	207
24	2.9169	23	228
24.02	3.22003	23.02	238
24.04	3.88697	23.04	208
24.06	4.82207	23.06	227
24.08	5.57527	23.08	201
24.1	5.66653	23.1	200
24.12	5.32943	23.12	186
24.14	5.24787	23.14	219
24.16	5.75158	23.16	194
24.18	6.64195	23.18	226
24.2	7.627	23.2	176
24.22	8.8836	23.22	204
24.24	9.9416	23.24	213
24.26	9.52577	23.26	209
24.28	7.81362	23.28	198
24.3	6.0825	23.3	202
24.32	5.02583	23.32	189
24.34	4.73065	23.34	219
24.36	5.11662	23.36	204
24.38	6.09425	23.38	211
24.4	7.33743	23.4	220
24.42	7.97508	23.42	231
24.44	7.76635	23.44	237
24.46	7.63575	23.46	239
24.48	8.31942	23.48	239
24.5	9.62328	23.5	273
24.52	10.2479	23.52	274
24.54	9.51497	23.54	272
24.56	8.49143	23.56	255
24.58	7.53365	23.58	304
24.6	6.39792	23.6	260
24.62	5.49762	23.62	251
24.64	5.22323	23.64	240
24.66	5.6802	23.66	241
24.68	6.86993	23.68	232
24.7	8.82137	23.7	222
24.72	11.4796	23.72	263
24.74	13.7074	23.74	247
24.76	13.6775	23.76	275
24.78	11.8806	23.78	233
24.8	10.2903	23.8	263
24.82	9.87653	23.82	247
24.84	10.2017	23.84	241
24.86	10.2612	23.86	237
24.88	10.2146	23.88	289
24.9	10.3644	23.9	297
24.92	9.81518	23.92	282
24.94	8.18782	23.94	302
24.96	6.34413	23.96	278
24.98	5.07138	23.98	305
25	4.56187	24	293
25.02	4.77975	24.02	295
25.04	5.58882	24.04	321
25.06	6.46665	24.06	301
25.08	6.42578	24.08	257
25.1	5.46838	24.1	277
25.12	4.57653	24.12	254
25.14	4.19103	24.14	268
25.16	4.16868	24.16	265
25.18	4.05738	24.18	313
25.2	3.71885	24.2	278
25.22	3.39993	24.22	268
25.24	3.06435	24.24	264
25.26	2.66757	24.26	265
25.28	2.38853	24.28	258
25.3	2.33505	24.3	279
25.32	2.54753	24.32	280
25.34	3.09718	24.34	327
25.36	4.07717	24.36	313
25.38	5.4872	24.38	275
25.4	6.91343	24.4	263
25.42	7.40133	24.42	271
25.44	6.87403	24.44	290
25.46	6.44757	24.46	262
25.48	6.65282	24.48	284
25.5	7.21617	24.5	271
25.52	7.95753	24.52	324
25.54	8.78953	24.54	366
25.56	8.69272	24.56	362
25.58	7.30245	24.58	361
25.6	5.80035	24.6	358
25.62	4.97328	24.62	345
25.64	5.00317	24.64	331
25.66	5.90913	24.66	318
25.68	7.63135	24.68	305
25.7	9.56035	24.7	320
25.72	10.0674	24.72	296
25.74	8.58348	24.74	262
25.76	6.56482	24.76	267
25.78	5.09757	24.78	245
25.8	4.25298	24.8	260
25.82	3.59798	24.82	226
25.84	2.91942	24.84	273
25.86	2.3556	24.86	268
25.88	1.92885	24.88	278
25.9	1.60238	24.9	264
25.92	1.39715	24.92	241
25.94	1.31463	24.94	249
25.96	1.34802	24.96	250
25.98	1.49135	24.98	205
26	1.74503	25	227
26.02	1.98952	25.02	218
26.04	2.00157	25.04	212
26.06	1.83893	25.06	193
26.08	1.753	25.08	226
26.1	1.84273	25.1	235
26.12	2.01087	25.12	244
26.14	2.08695	25.14	255
26.16	2.12872	25.16	223
26.18	2.24962	25.18	279
26.2	2.31587	25.2	275
26.22	2.14498	25.22	270
26.24	1.89852	25.24	257
26.26	1.8045	25.26	286
26.28	1.93035	25.28	274
26.3	2.28645	25.3	266
26.32	2.8536	25.32	241
26.34	3.42248	25.34	265
26.36	3.55727	25.36	272
26.38	3.18673	25.38	231
26.4	2.77375	25.4	251
26.42	2.62645	25.42	246
26.44	2.70775	25.44	249
26.46	2.91805	25.46	251
26.48	3.19568	25.48	269
26.5	3.19873	25.5	244
26.52	2.74933	25.52	279
26.54	2.24458	25.54	251
26.56	1.95858	25.56	236
26.58	1.92498	25.58	229
26.6	2.07553	25.6	217
26.62	2.37767	25.62	192
26.64	2.74155	25.64	193
26.66	2.91417	25.66	193
26.68	2.87953	25.68	186
26.7	2.94092	25.7	176
26.72	3.25572	25.72	172
26.74	3.55978	25.74	173
26.76	3.4105	25.76	178
26.78	2.97907	25.78	179
26.8	2.67548	25.8	193
26.82	2.5808	25.82	193
26.84	2.66293	25.84	172
26.86	3.0043	25.86	207
26.88	3.66748	25.88	165
26.9	4.53705	25.9	178
26.92	5.56282	25.92	188
26.94	6.81645	25.94	185
26.96	7.72163	25.96	194
26.98	7.41892	25.98	190
27	6.24165	26	191
27.02	5.27718	26.02	173
27.04	4.98187	26.04	197
27.06	5.27692	26.06	210
27.08	5.98535	26.08	218
27.1	6.55945	26.1	223
27.12	6.03198	26.12	196
27.14	4.69163	26.14	183
27.16	3.49182	26.16	233
27.18	2.75258	26.18	202
27.2	2.41515	26.2	219
27.22	2.37737	26.22	198
27.24	2.52353	26.24	216
27.26	2.62103	26.26	209
27.28	2.47405	26.28	174
27.3	2.2248	26.3	192
27.32	2.10378	26.32	194
27.34	2.15257	26.34	188
27.36	2.26807	26.36	179
27.38	2.41395	26.38	169
27.4	2.5892	26.4	174
27.42	2.61572	26.42	193
27.44	2.4707	26.44	178
27.46	2.40065	26.46	189
27.48	2.63768	26.48	161
27.5	3.3232	26.5	175
27.52	4.52372	26.52	181
27.54	6.01958	26.54	190
27.56	6.8886	26.56	161
27.58	6.32682	26.58	191
27.6	4.9516	26.6	200
27.62	3.74595	26.62	203
27.64	3.05888	26.64	190
27.66	2.84513	26.66	176
27.68	2.95875	26.68	197
27.7	3.0992	26.7	203
27.72	2.89665	26.72	223
27.74	2.48717	26.74	214
27.76	2.20867	26.76	196
27.78	2.1647	26.78	226
27.8	2.3126	26.8	224
27.82	2.60572	26.82	221
27.84	3.01578	26.84	191
27.86	3.35138	26.86	213
27.88	3.52808	26.88	201
27.9	3.8232	26.9	196
27.92	4.47595	26.92	208
27.94	5.29607	26.94	195
27.96	5.88263	26.96	175
27.98	6.40047	26.98	181
28	6.84418	27	166
28.02	6.66987	27.02	179
28.04	6.00367	27.04	168
28.06	5.58137	27.06	157
28.08	5.62193	27.08	189
28.1	5.71022	27.1	202
28.12	5.77642	27.12	209
28.14	6.09758	27.14	167
28.16	6.25407	27.16	173
28.18	5.56958	27.18	186
28.2	4.45727	27.2	183
28.22	3.59485	27.22	186
28.24	3.05625	27.24	178
28.26	2.70515	27.26	196
28.28	2.50437	27.28	168
28.3	2.35033	27.3	174
28.32	2.2273	27.32	209
28.34	2.2832	27.34	183
28.36	2.58873	27.36	222
28.38	3.0586	27.38	200
28.4	3.55063	27.4	203
28.42	4.02062	27.42	183
28.44	4.10852	27.44	184
28.46	3.54223	27.46	205
28.48	2.82653	27.48	181
28.5	2.36983	27.5	189
28.52	2.22117	27.52	197
28.54	2.28358	27.54	175
28.56	2.4701	27.56	158
28.58	2.5587	27.58	181
28.6	2.33093	27.6	189
28.62	1.98943	27.62	191
28.64	1.80417	27.64	162
28.66	1.86472	27.66	207
28.68	2.18115	27.68	215
28.7	2.72007	27.7	201
28.72	3.26173	27.72	226
28.74	3.46765	27.74	198
28.76	3.4651	27.76	203
28.78	3.65893	27.78	187
28.8	4.05725	27.8	202
28.82	4.13062	27.82	192
28.84	3.65687	27.84	196
28.86	3.05927	27.86	195
28.88	2.49885	27.88	222
28.9	2.03815	27.9	214
28.92	1.8009	27.92	195
28.94	1.83318	27.94	196
28.96	2.1489	27.96	206
28.98	2.72917	27.98	189
29	3.37352	28	179
29.02	3.57407	28.02	171
29.04	3.15115	28.04	185
29.06	2.55347	28.06	187
29.08	2.18042	28.08	160
29.1	2.1138	28.1	158
29.12	2.30572	28.12	168
29.14	2.60085	28.14	186
29.16	2.64605	28.16	157
29.18	2.32852	28.18	191
29.2	1.96287	28.2	189
29.22	1.74545	28.22	199
29.24	1.60934	28.24	188
29.26	1.43707	28.26	176
29.28	1.28066	28.28	170
29.3	1.19099	28.3	170
29.32	1.16266	28.32	203
29.34	1.21788	28.34	191
29.36	1.36719	28.36	165
29.38	1.52091	28.38	186
29.4	1.58842	28.4	189
29.42	1.63888	28.42	182
29.44	1.72187	28.44	174
29.46	1.88308	28.46	180
29.48	2.25632	28.48	197
29.5	2.83063	28.5	187
29.52	3.2466	28.52	182
29.54	3.14892	28.54	210
29.56	2.7885	28.56	206
29.58	2.34795	28.58	214
29.6	1.85432	28.6	184
29.62	1.46417	28.62	187
29.64	1.25466	28.64	190
29.66	1.20206	28.66	184
29.68	1.2495	28.68	190
29.7	1.34552	28.7	155
29.72	1.35687	28.72	165
29.74	1.19632	28.74	156
29.76	0.971	28.76	175
29.78	0.8037	28.78	191
29.8	0.72866	28.8	164
29.82	0.73848	28.82	143
29.84	0.80507	28.84	159
29.86	0.88133	28.86	167
29.88	0.94344	28.88	167
29.9	1.04205	28.9	170
29.92	1.21489	28.92	169
29.94	1.40269	28.94	181
29.96	1.54608	28.96	153
29.98	1.63963	28.98	148
30	1.57457	29	121
30.02	1.39318	29.02	153
30.04	1.29287	29.04	145
30.06	1.38284	29.06	145
30.08	1.69508	29.08	138
30.1	2.20368	29.1	137
30.12	2.68742	29.12	161
30.14	2.74478	29.14	143
30.16	2.40255	29.16	136
30.18	2.06795	29.18	154
30.2	1.9541	29.2	137
30.22	2.0491	29.22	148
30.24	2.30412	29.24	163
30.26	2.60598	29.26	170
30.28	2.66672	29.28	177
30.3	2.41455	29.3	151
30.32	2.15493	29.32	153
30.34	2.04503	29.34	155
30.36	2.00032	29.36	136
30.38	1.97653	29.38	140
30.4	1.94562	29.4	140
30.42	1.82925	29.42	137
30.44	1.74488	29.44	136
30.46	1.84488	29.46	132
30.48	2.14903	29.48	155
30.5	2.58602	29.5	124
30.52	3.05332	29.52	126
30.54	3.1869	29.54	154
30.56	2.81568	29.56	140
30.58	2.39312	29.58	157
30.6	2.20922	29.6	148
30.62	2.19175	29.62	150
30.64	2.18577	29.64	159
30.66	2.17203	29.66	157
30.68	2.0321	29.68	133
30.7	1.74873	29.7	161
30.72	1.52489	29.72	154
30.74	1.44681	29.74	146
30.76	1.43693	29.76	129
30.78	1.42281	29.78	137
30.8	1.38505	29.8	124
30.82	1.23678	29.82	146
30.84	1.01547	29.84	160
30.86	0.84682	29.86	156
30.88	0.77984	29.88	172
30.9	0.81148	29.9	149
30.92	0.91358	29.92	159
30.94	1.00005	29.94	146
30.96	0.96223	29.96	173
30.98	0.83171	29.98	124
31	0.71602	30	154
31.02	0.64011	30.02	168
31.04	0.57657	30.04	150
31.06	0.52786	30.06	162
31.08	0.51128	30.08	164
31.1	0.53412	30.1	137
31.12	0.60707	30.12	135
31.14	0.74795	30.14	168
31.16	0.98229	30.16	153
31.18	1.3174	30.18	152
31.2	1.66928	30.2	169
31.22	1.84787	30.22	165
31.24	1.8415	30.24	168
31.26	1.88295	30.26	176
31.28	2.12125	30.28	172
31.3	2.5328	30.3	167
31.32	3.05812	30.32	159
31.34	3.43927	30.34	179
31.36	3.24887	30.36	132
31.38	2.61198	30.38	178
31.4	2.00373	30.4	151
31.42	1.63181	30.42	154
31.44	1.48769	30.44	139
31.46	1.50016	30.46	149
31.48	1.56077	30.48	139
31.5	1.54277	30.5	134
31.52	1.49455	30.52	160
31.54	1.52593	30.54	151
31.56	1.61362	30.56	145
31.58	1.7213	30.58	149
31.6	1.79285	30.6	125
31.62	1.75113	30.62	140
31.64	1.70697	30.64	161
31.66	1.81642	30.66	119
31.68	2.07418	30.68	158
31.7	2.3916	30.7	132
31.72	2.79417	30.72	127
31.74	3.19568	30.74	128
31.76	3.3324	30.76	151
31.78	3.29707	30.78	113
31.8	3.3637	30.8	141
31.82	3.36973	30.82	144
31.84	3.12615	30.84	128
31.86	2.8243	30.86	126
31.88	2.49042	30.88	122
31.9	2.14503	30.9	139
31.92	1.96805	30.92	126
31.94	2.08162	30.94	137
31.96	2.49742	30.96	120
31.98	3.0331	30.98	144
32	3.18627	31	140
32.02	2.74595	31.02	131
32.04	2.1855	31.04	122
32.06	1.82285	31.06	161
32.08	1.64243	31.08	152
32.1	1.55366	31.1	144
32.12	1.47778	31.12	148
32.14	1.30221	31.14	122
32.16	1.06868	31.16	148
32.18	0.88869	31.18	130
32.2	0.7927	31.2	157
32.22	0.77176	31.22	148
32.24	0.81047	31.24	125
32.26	0.88518	31.26	132
32.28	0.98906	31.28	178
32.3	1.15837	31.3	160
32.32	1.40098	31.32	124
32.34	1.64228	31.34	131
32.36	1.8351	31.36	143
32.38	1.97673	31.38	146
32.4	2.00575	31.4	143
32.42	2.05177	31.42	157
32.44	2.26965	31.44	137
32.46	2.56262	31.46	145
32.48	2.73478	31.48	157
32.5	2.83503	31.5	133
32.52	2.8406	31.52	141
32.54	2.62828	31.54	126
32.56	2.36088	31.56	156
32.58	2.19383	31.58	159
32.6	1.99867	31.6	147
32.62	1.73412	31.62	148
32.64	1.53679	31.64	180
32.66	1.47616	31.66	142
32.68	1.56768	31.68	176
32.7	1.81067	31.7	160
32.72	2.15895	31.72	141
32.74	2.57157	31.74	151
32.76	3.01737	31.76	179
32.78	3.37668	31.78	173
32.8	3.74957	31.8	138
32.82	4.47752	31.82	164
32.84	5.6959	31.84	139
32.86	7.24895	31.86	145
32.88	8.75657	31.88	120
32.9	9.09732	31.9	130
32.92	7.87027	31.92	152
32.94	6.45505	31.94	151
32.96	5.84455	31.96	130
32.98	6.25692	31.98	158
33	7.50223	32	153
33.02	8.73193	32.02	136
33.04	8.6744	32.04	139
33.06	7.40635	32.06	134
33.08	6.1519	32.08	134
33.1	5.4243	32.1	152
33.12	5.09148	32.12	147
33.14	4.92463	32.14	142
33.16	4.55618	32.16	145
33.18	4.10435	32.18	154
33.2	3.98247	32.2	136
33.22	4.26225	32.22	143
33.24	4.76778	32.24	128
33.26	5.2981	32.26	130
33.28	5.33207	32.28	148
33.3	4.65633	32.3	155
33.32	3.89052	32.32	174
33.34	3.51335	32.34	125
33.36	3.59533	32.36	176
33.38	3.99187	32.38	137
33.4	4.27955	32.4	154
33.42	4.0391	32.42	158
33.44	3.54527	32.44	163
33.46	3.21318	32.46	156
33.48	3.0692	32.48	147
33.5	3.00885	32.5	155
33.52	3.0095	32.52	150
33.54	2.93938	32.54	181
33.56	2.82673	32.56	176
33.58	2.82445	32.58	183
33.6	2.8146	32.6	194
33.62	2.586	32.62	185
33.64	2.27267	32.64	210
33.66	2.03035	32.66	206
33.68	1.93675	32.68	183
33.7	2.0648	32.7	191
33.72	2.42605	32.72	214
33.74	2.97658	32.74	223
33.76	3.5874	32.76	216
33.78	3.87708	32.78	221
33.8	3.68272	32.8	164
33.82	3.41942	32.82	168
33.84	3.37983	32.84	152
33.86	3.48	32.86	149
33.88	3.63688	32.88	167
33.9	3.6956	32.9	148
33.92	3.47877	32.92	169
33.94	3.24755	32.94	162
33.96	3.37667	32.96	155
33.98	4.01545	32.98	183
34	5.03723	33	155
34.02	5.8042	33.02	174
34.04	5.60675	33.04	170
34.06	4.81822	33.06	177
34.08	4.21155	33.08	173
34.1	3.9763	33.1	163
34.12	3.97898	33.12	152
34.14	3.96765	33.14	181
34.16	3.67897	33.16	158
34.18	3.38103	33.18	158
34.2	3.38393	33.2	155
34.22	3.64372	33.22	161
34.24	4.00597	33.24	135
34.26	4.29933	33.26	142
34.28	4.16903	33.28	132
34.3	3.72753	33.3	151
34.32	3.47572	33.32	126
34.34	3.65272	33.34	137
34.36	4.20337	33.36	142
34.38	4.76723	33.38	142
34.4	4.68627	33.4	125
34.42	3.92675	33.42	146
34.44	3.1392	33.44	177
34.46	2.69477	33.46	153
34.48	2.5969	33.48	162
34.5	2.6588	33.5	161
34.52	2.57345	33.52	159
34.54	2.3174	33.54	178
34.56	2.13228	33.56	176
34.58	2.11257	33.58	169
34.6	2.20548	33.6	160
34.62	2.32888	33.62	175
34.64	2.35892	33.64	157
34.66	2.35213	33.66	165
34.68	2.53193	33.68	135
34.7	2.9684	33.7	165
34.72	3.60002	33.72	170
34.74	4.2903	33.74	154
34.76	4.62047	33.76	138
34.78	4.38517	33.78	153
34.8	4.10267	33.8	152
34.82	4.25233	33.82	145
34.84	4.89618	33.84	140
34.86	5.78653	33.86	148
34.88	6.14607	33.88	144
34.9	5.40068	33.9	175
34.92	4.19327	33.92	172
34.94	3.2697	33.94	157
34.96	2.79125	33.96	153
34.98	2.66295	33.98	141
35	2.64548	34	160
35.02	2.50268	34.02	143
35.04	2.31097	34.04	152
35.06	2.1806	34.06	144
35.08	2.02928	34.08	155
35.1	1.84075	34.1	137
35.12	1.62885	34.12	162
35.14	1.42253	34.14	159
35.16	1.32042	34.16	150
35.18	1.36952	34.18	147
35.2	1.56919	34.2	127
35.22	1.87252	34.22	150
35.24	2.1193	34.24	141
35.26	2.17398	34.26	126
35.28	2.18022	34.28	117
35.3	2.22913	34.3	130
35.32	2.2064	34.32	144
35.34	2.1278	34.34	120
35.36	2.00785	34.36	133
35.38	1.83743	34.38	124
35.4	1.75652	34.4	150
35.42	1.88157	34.42	147
35.44	2.21653	34.44	125
35.46	2.63825	34.46	154
35.48	2.80983	34.48	120
35.5	2.57213	34.5	136
35.52	2.22083	34.52	148
35.54	1.97808	34.54	144
35.56	1.80413	34.56	131
35.58	1.65904	34.58	166
35.6	1.47899	34.6	142
35.62	1.30292	34.62	148
35.64	1.24097	34.64	132
35.66	1.3381	34.66	145
35.68	1.57459	34.68	114
35.7	1.82813	34.7	142
35.72	1.89548	34.72	145
35.74	1.82537	34.74	136
35.76	1.83242	34.76	130
35.78	1.94965	34.78	137
35.8	2.09867	34.8	110
35.82	2.19018	34.82	139
35.84	2.05575	34.84	128
35.86	1.76242	34.86	123
35.88	1.56162	34.88	120
35.9	1.55963	34.9	118
35.92	1.71928	34.92	128
35.94	1.85982	34.94	125
35.96	1.82243	34.96	117
35.98	1.77403	34.98	112
36	1.92568	35	106
36.02	2.32245	35.02	112
36.04	2.83785	35.04	123
36.06	3.0467	35.06	125
36.08	2.67502	35.08	131
36.1	2.14125	35.1	110
36.12	1.81493	35.12	117
36.14	1.76742	35.14	140
36.16	1.9279	35.16	130
36.18	2.08297	35.18	125
36.2	1.99478	35.2	113
36.22	1.75655	35.22	142
36.24	1.60081	35.24	130
36.26	1.59809	35.26	136
36.28	1.69623	35.28	122
36.3	1.75863	35.3	124
36.32	1.7394	35.32	113
36.34	1.77338	35.34	104
36.36	1.90515	35.36	122
36.38	2.05655	35.38	115
36.4	2.14443	35.4	115
36.42	2.03415	35.42	101
36.44	1.78822	35.44	114
36.46	1.6319	35.46	134
36.48	1.61612	35.48	133
36.5	1.67308	35.5	106
36.52	1.69242	35.52	117
36.54	1.54638	35.54	139
36.56	1.34036	35.56	123
36.58	1.23529	35.58	110
36.6	1.26636	35.6	137
36.62	1.41586	35.62	126
36.64	1.61772	35.64	113
36.66	1.71217	35.66	119
36.68	1.69352	35.68	115
36.7	1.78003	35.7	105
36.72	2.08807	35.72	131
36.74	2.52262	35.74	134
36.76	2.71027	35.76	105
36.78	2.44022	35.78	109
36.8	2.04338	35.8	132
36.82	1.83363	35.82	128
36.84	1.86765	35.84	113
36.86	2.02475	35.86	118
36.88	2.05983	35.88	109
36.9	1.93908	35.9	115
36.92	1.8519	35.92	96
36.94	1.80252	35.94	116
36.96	1.67547	35.96	128
36.98	1.50324	35.98	120
37	1.32096	36	101
37.02	1.19446	36.02	122
37.04	1.1865	36.04	100
37.06	1.28062	36.06	128
37.08	1.43838	36.08	112
37.1	1.59478	36.1	114
37.12	1.67768	36.12	100
37.14	1.76712	36.14	103
37.16	1.92557	36.16	114
37.18	2.03352	36.18	111
37.2	2.03842	36.2	116
37.22	1.90757	36.22	99
37.24	1.63517	36.24	110
37.26	1.39137	36.26	115
37.28	1.28591	36.28	106
37.3	1.31426	36.3	135
37.32	1.44738	36.32	105
37.34	1.57801	36.34	123
37.36	1.62266	36.36	111
37.38	1.6624	36.38	113
37.4	1.6801	36.4	113
37.42	1.60436	36.42	118
37.44	1.4563	36.44	104
37.46	1.2523	36.46	106
37.48	1.09066	36.48	111
37.5	1.03859	36.5	123
37.52	1.06999	36.52	112
37.54	1.13927	36.54	110
37.56	1.15284	36.56	118
37.58	1.08119	36.58	100
37.6	1.03006	36.6	103
37.62	1.07105	36.62	93
37.64	1.19427	36.64	109
37.66	1.33435	36.66	103
37.68	1.34861	36.68	108
37.7	1.21676	36.7	112
37.72	1.10356	36.72	107
37.74	1.12008	36.74	109
37.76	1.26047	36.76	105
37.78	1.39578	36.78	99
37.8	1.37837	36.8	112
37.82	1.27254	36.82	94
37.84	1.23147	36.84	100
37.86	1.28407	36.86	107
37.88	1.35623	36.88	104
37.9	1.3035	36.9	102
37.92	1.12819	36.92	116
37.94	0.98083	36.94	117
37.96	0.90584	36.96	109
37.98	0.87955	36.98	118
38	0.89773	37	116
38.02	0.95462	37.02	96
38.04	1.065	37.04	115
38.06	1.25962	37.06	102
38.08	1.51091	37.08	111
38.1	1.7702	37.1	113
38.12	1.92478	37.12	138
38.14	1.89052	37.14	114
38.16	1.83053	37.16	98
38.18	1.85855	37.18	123
38.2	1.9148	37.2	98
38.22	1.94805	37.22	115
38.24	1.88408	37.24	89
38.26	1.7952	37.26	104
38.28	1.77305	37.28	110
38.3	1.67823	37.3	86
38.32	1.4236	37.32	113
38.34	1.17744	37.34	111
38.36	1.05102	37.36	105
38.38	1.05761	37.38	103
38.4	1.13519	37.4	109
38.42	1.1888	37.42	112
38.44	1.19365	37.44	113
38.46	1.1486	37.46	112
38.48	1.1076	37.48	100
38.5	1.14829	37.5	127
38.52	1.25206	37.52	96
38.54	1.36124	37.54	102
38.56	1.41057	37.56	105
38.58	1.36507	37.58	102
38.6	1.354	37.6	119
38.62	1.49448	37.62	97
38.64	1.78518	37.64	108
38.66	2.09748	37.66	108
38.68	2.16657	37.68	97
38.7	1.97182	37.7	97
38.72	1.77877	37.72	95
38.74	1.66522	37.74	101
38.76	1.5683	37.76	103
38.78	1.43904	37.78	103
38.8	1.24877	37.8	105
38.82	1.10095	37.82	133
38.84	1.08541	37.84	91
38.86	1.20327	37.86	96
38.88	1.37251	37.88	102
38.9	1.43045	37.9	112
38.92	1.38	37.92	107
38.94	1.38325	37.94	99
38.96	1.5025	37.96	88
38.98	1.69325	37.98	118
39	1.82058	38	102
39.02	1.70427	38.02	119
39.04	1.43548	38.04	115
39.06	1.24231	38.06	98
39.08	1.19616	38.08	112
39.1	1.24997	38.1	85
39.12	1.2867	38.12	101
39.14	1.28329	38.14	92
39.16	1.33806	38.16	122
39.18	1.47588	38.18	86
39.2	1.62213	38.2	93
39.22	1.61406	38.22	113
39.24	1.3723	38.24	91
39.26	1.09945	38.26	92
39.28	0.92766	38.28	93
39.3	0.85719	38.3	96
39.32	0.83707	38.32	101
39.34	0.7986	38.34	110
39.36	0.74082	38.36	93
39.38	0.71265	38.38	106
39.4	0.71168	38.4	106
39.42	0.71283	38.42	118
39.44	0.68541	38.44	92
39.46	0.62743	38.46	98
39.48	0.59305	38.48	93
39.5	0.6225	38.5	106
39.52	0.71769	38.52	102
39.54	0.83468	38.54	101
39.56	0.8794	38.56	86
39.58	0.84294	38.58	88
39.6	0.82399	38.6	91
39.62	0.87549	38.62	84
39.64	0.97243	38.64	105
39.66	1.04474	38.66	92
39.68	1.12109	38.68	104
39.7	1.31378	38.7	83
39.72	1.68312	38.72	118
39.74	2.15028	38.74	95
39.76	2.39683	38.76	92
39.78	2.20002	38.78	91
39.8	1.85863	38.8	106
39.82	1.63415	38.82	126
39.84	1.53343	38.84	103
39.86	1.5065	38.86	90
39.88	1.45801	38.88	106
39.9	1.3538	38.9	93
39.92	1.27765	38.92	108
39.94	1.23875	38.94	93
39.96	1.2078	38.96	108
39.98	1.15738	38.98	101
40	1.03023	39	103
40.02	0.8775	39.02	94
40.04	0.77563	39.04	89
40.06	0.73627	39.06	97
40.08	0.73789	39.08	94
40.1	0.77364	39.1	101
40.12	0.86695	39.12	97
40.14	1.05428	39.14	98
40.16	1.33566	39.16	102
40.18	1.63328	39.18	102
40.2	1.78362	39.2	106
40.22	1.83107	39.22	84
40.24	1.95343	39.24	111
40.26	2.16762	39.26	91
40.28	2.3692	39.28	82
40.3	2.37218	39.3	85
40.32	2.13535	39.32	72
40.34	1.9187	39.34	92
40.36	1.88423	39.36	90
40.38	2.03002	39.38	106
40.4	2.28592	39.4	104
40.42	2.54668	39.42	102
40.44	2.8501	39.44	120
40.46	3.1829	39.46	108
40.48	3.30407	39.48	109
40.5	3.18408	39.5	117
40.52	2.89575	39.52	99
40.54	2.63795	39.54	109
40.56	2.61502	39.56	104
40.58	2.78945	39.58	95
40.6	3.0255	39.6	106
40.62	3.11827	39.62	91
40.64	3.06085	39.64	104
40.66	3.09122	39.66	92
40.68	3.16087	39.68	94
40.7	3.10642	39.7	107
40.72	2.95453	39.72	100
40.74	2.73183	39.74	86
40.76	2.59272	39.76	94
40.78	2.60927	39.78	114
40.8	2.66703	39.8	101
40.82	2.65975	39.82	119
40.84	2.49347	39.84	103
40.86	2.31268	39.86	106
40.88	2.31583	39.88	112
40.9	2.50698	39.9	128
40.92	2.73823	39.92	107
40.94	2.77937	39.94	119
40.96	2.71662	39.96	97
40.98	2.83073	39.98	106
41	3.15665	40	127
41.02	3.60135	40.02	115
41.04	3.9285	40.04	140
41.06	3.85265	40.06	95
41.08	3.63237	40.08	124
41.1	3.58643	40.1	109
41.12	3.70082	40.12	132
41.14	3.77493	40.14	136
41.16	3.44177	40.16	131
41.18	2.80573	40.18	129
41.2	2.28802	40.2	140
41.22	2.0269	40.22	122
41.24	1.91992	40.24	138
41.26	1.78313	40.26	128
41.28	1.62436	40.28	151
41.3	1.53238	40.3	129
41.32	1.51579	40.32	132
41.34	1.56875	40.34	147
41.36	1.70093	40.36	123
41.38	1.9472	40.38	137
41.4	2.30148	40.4	139
41.42	2.63467	40.42	123
41.44	2.91018	40.44	130
41.46	3.19945	40.46	140
41.48	3.57658	40.48	136
41.5	4.18058	40.5	140
41.52	4.93805	40.52	135
41.54	5.68128	40.54	131
41.56	6.2322	40.56	122
41.58	6.31312	40.58	124
41.6	6.22988	40.6	135
41.62	6.15085	40.62	126
41.64	5.8072	40.64	149
41.66	5.2184	40.66	126
41.68	4.45043	40.68	122
41.7	3.82883	40.7	134
41.72	3.63448	40.72	155
41.74	3.80818	40.74	140
41.76	3.95752	40.76	163
41.78	3.68113	40.78	141
41.8	3.27322	40.8	158
41.82	3.16357	40.82	151
41.84	3.45455	40.84	156
41.86	3.97382	40.86	122
41.88	4.36565	40.88	151
41.9	4.61925	40.9	127
41.92	4.90478	40.92	139
41.94	4.94842	40.94	138
41.96	4.65403	40.96	137
41.98	4.14035	40.98	126
42	3.52635	41	110
42.02	3.13583	41.02	128
42.04	3.12027	41.04	118
42.06	3.30577	41.06	124
42.08	3.23735	41.08	127
42.1	2.75167	41.1	125
42.12	2.20748	41.12	141
42.14	1.82957	41.14	120
42.16	1.62718	41.16	134
42.18	1.53091	41.18	130
42.2	1.51006	41.2	174
42.22	1.57405	41.22	136
42.24	1.65948	41.24	165
42.26	1.7058	41.26	140
42.28	1.7721	41.28	161
42.3	1.92245	41.3	157
42.32	2.2303	41.32	140
42.34	2.68303	41.34	150
42.36	3.15382	41.36	140
42.38	3.40658	41.38	143
42.4	3.15248	41.4	140
42.42	2.6095	41.42	127
42.44	2.19632	41.44	141
42.46	2.04222	41.46	170
42.48	2.06807	41.48	138
42.5	2.10962	41.5	136
42.52	2.14915	41.52	133
42.54	2.32582	41.54	182
42.56	2.64635	41.56	141
42.58	2.91532	41.58	142
42.6	2.91767	41.6	137
42.62	2.90405	41.62	148
42.64	3.20402	41.64	116
42.66	3.85868	41.66	127
42.68	4.525	41.68	141
42.7	4.51052	41.7	129
42.72	3.74968	41.72	144
42.74	2.89913	41.74	140
42.76	2.30043	41.76	139
42.78	1.93892	41.78	157
42.8	1.71008	41.8	115
42.82	1.59051	41.82	110
42.84	1.63122	41.84	116
42.86	1.84403	41.86	129
42.88	2.1545	41.88	110
42.9	2.42677	41.9	116
42.92	2.72438	41.92	136
42.94	3.11183	41.94	130
42.96	3.3569	41.96	120
[truncated: 402 more rows]

## Sheet: Supplementary Figure 3
P	Uptake
0.00846	37.1447
0.02755	87.0414
0.04663	113.413
0.061	129.349
0.07902	146.234
0.11741	184.368
0.14358	203.34
0.16396	216.052
0.18326	226.676
0.20707	251.15
0.23474	276.383
0.2682	286.059
0.31002	291.371
0.34348	296.683
0.37716	299.719
0.41298	304.082
0.44901	308.256
0.48483	311.482
0.52065	314.517
0.55797	318.881
0.59379	323.055
0.63089	326.28
0.668	331.592
0.70639	338.991
0.74092	344.303
0.7806	351.703
0.81514	359.102
0.84752	373.9
0.88463	403.496
0.91938	460.603
0.96849	625.85
0.99723	719.003
0.98286	679.92
0.95176	626.988
0.91809	569.692
0.89299	495.701
0.85117	400.271
0.81642	370.675
0.76859	350.564
0.73256	342.027
0.69803	335.766
0.67872	333.679
0.64398	328.367
0.60816	324.193
0.5747	317.742
0.53759	314.517
0.50156	311.482
0.47046	308.256
0.43335	305.031
0.39496	298.77
0.36279	296.683
0.32675	291.371
0.29329	287.008
0.26091	283.972
0.22616	273.348
0.1927	234.075
0.15452	210.929
0.11012	174.882
0.08503	149.46
0.04792	112.464

## Sheet: Supplementary Figure 4
t/min	CO2/ppm
0.01667	69.2
0.03333	69.2
0.05	69.2
0.06667	69.2
0.08333	78
0.1	65.6
0.11667	62.8
0.13333	62.8
0.15	62.8
0.16667	62.8
0.18333	62.8
0.2	62.8
0.21667	71.6
0.23333	66
0.25	62.8
0.26667	62.4
0.28333	62.4
0.3	62.8
0.31667	62.4
0.33333	62.8
0.35	62.4
0.36667	71.6
0.38333	62.8
0.4	62.8
0.41667	62.8
0.43333	62.8
0.45	70.8
0.46667	72
0.48333	72
0.5	72
0.51667	62.4
0.53333	62.4
0.55	62.4
0.56667	62.4
0.58333	71.6
0.6	71.6
0.61667	71.6
0.63333	71.6
0.65	71.6
0.66667	62.8
0.68333	67.6
0.7	72
0.71667	72
0.73333	72
0.75	72
0.76667	72
0.78333	72
0.8	63.2
0.81667	72
0.83333	72
0.85	72
0.86667	72
0.88333	72
0.9	72
0.91667	63.6
0.93333	62.8
0.95	62.8
0.96667	72
0.98333	72
1	72
1.01667	72
1.03333	71.2
1.05	71.6
1.06667	62.4
1.08333	62.4
1.1	72
1.11667	72
1.13333	72
1.15	66.4
1.16667	62.8
1.18333	62.8
1.2	69.2
1.21667	68.8
1.23333	69.2
1.25	78
1.26667	78
1.28333	68.8
1.3	68.8
1.31667	68.8
1.33333	68.8
1.35	68.8
1.36667	68.8
1.38333	68.8
1.4	69.2
1.41667	68.8
1.43333	69.2
1.45	68.8
1.46667	69.2
1.48333	69.2
1.5	76.8
1.51667	78
1.53333	78
1.55	68.8
1.56667	68.8
1.58333	68.8
1.6	68.8
1.61667	75.2
1.63333	84.4
1.65	84.4
1.66667	84.4
1.68333	84.4
1.7	75.2
1.71667	75.2
1.73333	76.8
1.75	76.4
1.76667	84.4
1.78333	84.4
1.8	84.4
1.81667	84.4
1.83333	75.2
1.85	77.2
1.86667	84.4
1.88333	84.4
1.9	84.4
1.91667	84.4
1.93333	84.4
1.95	76.8
1.96667	75.2
1.98333	84.4
2	84.4
2.01667	84.4
2.03333	84.4
2.05	84.4
2.06667	84.4
2.08333	75.2
2.1	75.2
2.11667	84.4
2.13333	84.4
2.15	84.4
2.16667	84.4
2.18333	79.6
2.2	75.2
2.21667	75.2
2.23333	75.2
2.25	81.6
2.26667	90.8
2.28333	90.8
2.3	88.4
2.31667	81.6
2.33333	81.6
2.35	81.6
2.36667	81.6
2.38333	81.6
2.4	81.6
2.41667	90
2.43333	89.6
2.45	81.6
2.46667	81.6
2.48333	81.6
2.5	81.6
2.51667	81.6
2.53333	81.6
2.55	81.6
2.56667	81.6
2.58333	81.6
2.6	81.6
2.61667	81.6
2.63333	81.6
2.65	87.2
2.66667	90.8
2.68333	90.8
2.7	81.6
2.71667	81.6
2.73333	81.6
2.75	81.6
2.76667	81.6
2.78333	90.8
2.8	90.8
2.81667	90.8
2.83333	90.8
2.85	81.6
2.86667	81.6
2.88333	83.2
2.9	90.8
2.91667	90.8
2.93333	90.8
2.95	90.8
2.96667	90.8
2.98333	84.4
3	75.2
3.01667	84.4
3.03333	84.4
3.05	84.4
3.06667	84.4
3.08333	84.4
3.1	84.4
3.11667	78.4
3.13333	75.2
3.15	77.6
3.16667	84.4
3.18333	84.4
3.2	84.4
3.21667	84.4
3.23333	84.4
3.25	84.4
3.26667	75.2
3.28333	75.2
3.3	84.4
3.31667	84.4
3.33333	84.4
3.35	83.2
3.36667	75.2
3.38333	75.2
3.4	75.2
3.41667	75.2
3.43333	75.2
3.45	84.4
3.46667	84.4
3.48333	81.6
3.5	81.6
3.51667	81.6
3.53333	81.6
3.55	81.6
3.56667	81.6
3.58333	90.8
3.6	81.6
3.61667	81.6
3.63333	81.6
3.65	81.6
3.66667	81.6
3.68333	81.6
3.7	86.4
3.71667	90.4
3.73333	81.6
3.75	81.6
3.76667	81.6
3.78333	81.6
3.8	81.6
3.81667	84
3.83333	90.8
3.85	90.8
3.86667	90.8
3.88333	81.6
3.9	81.6
3.91667	81.6
3.93333	81.6
3.95	81.6
3.96667	90.8
3.98333	84.4
4	84.4
4.01667	84.4
4.03333	75.2
4.05	75.2
4.06667	84.4
4.08333	84.4
4.1	84.4
4.11667	84.4
4.13333	84.4
4.15	84.4
4.16667	79.2
4.18333	75.2
4.2	84.4
4.21667	84.4
4.23333	84.4
4.25	84.4
4.26667	90.8
4.28333	90.8
4.3	81.6
4.31667	81.6
4.33333	90.8
4.35	90.8
4.36667	90.8
4.38333	90.8
4.4	89.6
4.41667	82
4.43333	82.4
4.45	81.6
4.46667	90.8
4.48333	90.8
4.5	90.8
4.51667	90.8
4.53333	81.6
4.55	81.6
4.56667	81.6
4.58333	81.6
4.6	81.6
4.61667	90.8
4.63333	90.8
4.65	90.8
4.66667	81.6
4.68333	81.6
4.7	81.6
4.71667	81.6
4.73333	81.6
4.75	81.6
4.76667	82
4.78333	81.6
4.8	81.6
4.81667	81.6
4.83333	81.6
4.85	81.6
4.86667	83.6
4.88333	90.8
4.9	90.8
4.91667	81.6
4.93333	81.6
4.95	81.6
4.96667	87.6
4.98333	87.6
5	97.2
5.01667	97.2
5.03333	97.2
5.05	88
5.06667	88
5.08333	88
5.1	88
5.11667	97.2
5.13333	97.2
5.15	97.2
5.16667	97.2
5.18333	97.2
5.2	88
5.21667	88
5.23333	97.2
5.25	97.2
5.26667	97.2
5.28333	97.2
5.3	97.2
5.31667	97.2
5.33333	94.8
5.35	88.4
5.36667	88
5.38333	97.2
5.4	97.2
5.41667	97.2
5.43333	97.2
5.45	97.2
5.46667	97.2
5.48333	87.6
5.5	97.2
5.51667	97.2
5.53333	97.2
5.55	97.2
5.56667	97.2
5.58333	88
5.6	88
5.61667	88
5.63333	88
5.65	97.2
5.66667	97.2
5.68333	97.2
5.7	88
5.71667	88
5.73333	87.6
5.75	88
5.76667	88
5.78333	97.2
5.8	97.2
5.81667	88
5.83333	88
5.85	88
5.86667	88
5.88333	88
5.9	88
5.91667	89.2
5.93333	88.8
5.95	88
5.96667	94.4
5.98333	94.4
6	94.4
6.01667	94.4
6.03333	94.4
6.05	103.6
6.06667	103.6
6.08333	94
6.1	94
6.11667	94
6.13333	94
6.15	94
6.16667	94
6.18333	103.2
6.2	103.2
6.21667	103.2
6.23333	94.4
6.25	94.4
6.26667	94.4
6.28333	103.2
6.3	103.6
6.31667	103.6
6.33333	103.6
6.35	103.6
6.36667	103.6
6.38333	94
6.4	94
6.41667	103.2
6.43333	103.2
6.45	103.2
6.46667	103.2
6.48333	103.2
6.5	103.2
6.51667	102.4
6.53333	103.6
6.55	103.2
6.56667	103.6
6.58333	103.6
6.6	103.6
6.61667	103.6
6.63333	95.6
6.65	103.6
6.66667	103.6
6.68333	103.6
6.7	103.6
6.71667	103.6
6.73333	94.4
6.75	94.4
6.76667	94.4
6.78333	94.4
6.8	103.2
6.81667	103.2
6.83333	103.2
6.85	103.2
6.86667	94
6.88333	94
6.9	94
6.91667	94
6.93333	94
6.95	103.6
6.96667	95.2
6.98333	94.4
7	94.4
7.01667	94.4
7.03333	94.4
7.05	94.4
7.06667	94.4
7.08333	103.6
7.1	94
7.11667	94
7.13333	94
7.15	94
7.16667	94.4
7.18333	94
7.2	103.2
7.21667	103.6
7.23333	94.4
7.25	94.4
7.26667	94.4
7.28333	88
7.3	88
7.31667	96.4
7.33333	96
7.35	97.2
7.36667	97.2
7.38333	88
7.4	88
7.41667	88
7.43333	96.4
7.45	97.2
7.46667	97.2
7.48333	97.2
7.5	97.2
7.51667	97.2
7.53333	87.6
7.55	87.6
7.56667	87.6
7.58333	97.2
7.6	103.2
7.61667	103.2
7.63333	103.2
7.65	103.2
7.66667	103.2
7.68333	103.6
7.7	103.6
7.71667	103.6
7.73333	103.6
7.75	103.6
7.76667	103.6
7.78333	94.8
7.8	94.4
7.81667	94.4
7.83333	103.2
7.85	103.2
7.86667	103.2
7.88333	103.2
7.9	94.8
7.91667	94
7.93333	94
7.95	94
7.96667	103.6
7.98333	103.6
8	103.6
8.01667	95.6
8.03333	88.4
8.05	88
8.06667	88
8.08333	88
8.1	88
8.11667	97.2
8.13333	90.8
8.15	94.4
8.16667	94.4
8.18333	94.4
8.2	94.4
8.21667	94.4
8.23333	94.4
8.25	103.2
8.26667	103.2
8.28333	94
8.3	94
8.31667	94
8.33333	94
8.35	94
8.36667	94
8.38333	103.2
8.4	103.2
8.41667	94.4
8.43333	94.4
8.45	94.4
8.46667	94.4
8.48333	102.4
8.5	103.6
8.51667	109.6
8.53333	109.6
8.55	100.4
8.56667	100.4
8.58333	100.4
8.6	100.4
8.61667	109.6
8.63333	109.6
8.65	109.6
8.66667	109.6
8.68333	109.6
8.7	94.4
8.71667	99.6
8.73333	103.2
8.75	102.8
8.76667	103.6
8.78333	103.6
8.8	103.6
8.81667	103.6
8.83333	97.6
8.85	103.6
8.86667	103.6
8.88333	103.6
8.9	103.6
8.91667	110
8.93333	110
8.95	101.2
8.96667	100.4
8.98333	100.8
9	109.6
9.01667	109.6
9.03333	109.6
9.05	109.6
9.06667	109.6
9.08333	100
9.1	94
9.11667	94
9.13333	103.6
9.15	103.6
9.16667	103.6
9.18333	97.6
9.2	94.4
9.21667	94.4
9.23333	94.4
9.25	94.4
9.26667	94.4
9.28333	103.2
9.3	103.2
9.31667	94
9.33333	94
9.35	94
9.36667	94
9.38333	94
9.4	94
9.41667	108.8
9.43333	100.8
9.45	100.8
9.46667	100.4
9.48333	100.4
9.5	100.4
9.51667	100.4
9.53333	107.6
9.55	106
9.56667	109.6
9.58333	100.4
9.6	100.4
9.61667	100.4
9.63333	100.4
9.65	107.2
9.66667	109.6
9.68333	109.6
9.7	109.6
9.71667	109.6
9.73333	100
9.75	100
9.76667	100
9.78333	100.4
9.8	109.6
9.81667	109.6
9.83333	109.6
9.85	109.6
9.86667	109.6
9.88333	102.4
9.9	109.6
9.91667	109.6
9.93333	109.6
9.95	116
9.96667	116
9.98333	116
10	107.6
10.0167	115.6
10.0333	115.6
10.05	115.6
10.0667	116
10.0833	115.6
10.1	116
10.1167	108.8
10.1333	106.8
10.15	106.8
10.1667	116
10.1833	116
10.2	116
10.2167	116
10.2333	110.8
10.25	108.8
10.2667	106.8
10.2833	106.4
10.3	106.4
10.3167	116
10.3333	116
10.35	112.8
10.3667	106.8
10.3833	106.8
10.4	106.8
10.4167	106.8
10.4333	106.8
10.45	106.8
10.4667	115.6
10.4833	115.6
10.5	106.4
10.5167	106.4
10.5333	106.4
10.55	106.4
10.5667	106.4
10.5833	106.4
10.6	115.6
10.6167	106.8
10.6333	106.8
10.65	106.8
10.6667	106.8
10.6833	106.8
10.7	112.8
10.7167	116
10.7333	116
10.75	116
10.7667	106.4
10.7833	106.4
10.8	106.4
10.8167	106.4
10.8333	116
10.85	116
10.8667	116
10.8833	116
10.9	116
10.9167	112.8
10.9333	114.4
10.95	120.8
10.9667	120.4
10.9833	122
11	122
11.0167	122
11.0333	122
11.05	113.6
11.0667	122.4
11.0833	122.4
11.1	122
11.1167	122.4
11.1333	122.4
11.15	122.4
11.1667	115.6
11.1833	112.8
11.2	128
11.2167	128
11.2333	128
11.25	128
11.2667	128
11.2833	122
11.3	112.8
11.3167	112.8
11.3333	112.8
11.35	122.4
11.3667	122.4
11.3833	120.4
11.4	113.2
11.4167	112.8
11.4333	112.8
11.45	112.8
11.4667	112.8
11.4833	122
11.5	122
11.5167	112.8
11.5333	112.8
11.55	112.8
11.5667	112.8
11.5833	115.2
11.6	112.8
11.6167	120
11.6333	114
11.65	114
11.6667	112.8
11.6833	112.8
11.7	112.8
11.7167	112.8
11.7333	116
11.75	115.2
11.7667	122
11.7833	112.8
11.8	112.8
11.8167	112.8
11.8333	112.8
11.85	116
11.8667	122.4
11.8833	122.4
11.9	122
11.9167	112.8
11.9333	112.8
11.95	112.8
11.9667	112.8
11.9833	112.8
12	122
12.0167	122
12.0333	122
12.05	122
12.0667	112.8
12.0833	113.2
12.1	122
12.1167	122
12.1333	122
12.15	122
12.1667	122
12.1833	122.4
12.2	116.4
12.2167	122
12.2333	122
12.25	122
12.2667	122
12.2833	122
12.3	122.4
12.3167	118.8
12.3333	112.8
12.35	112.8
12.3667	122.4
12.3833	122
12.4	122
12.4167	122
12.4333	120.4
12.45	118.8
12.4667	112.8
12.4833	112.8
12.5	112.8
12.5167	122.4
12.5333	122.4
12.55	122
12.5667	113.2
12.5833	112.8
12.6	112.8
12.6167	112.8
12.6333	106.8
12.65	115.6
12.6667	115.6
12.6833	115.6
12.7	106.4
12.7167	106.4
12.7333	106.4
12.75	106.4
12.7667	106.4
12.7833	106.4
12.8	107.2
12.8167	106.8
12.8333	106.8
12.85	106.8
12.8667	106.8
12.8833	106.8
12.9	108.8
12.9167	116
12.9333	116
12.95	106.4
12.9667	106.4
12.9833	112.8
13	112.8
13.0167	112.8
13.0333	122
13.05	122
13.0667	122.4
13.0833	112.8
13.1	112.8
13.1167	112.8
13.1333	112.8
13.15	118
13.1667	117.2
13.1833	122
13.2	122
13.2167	122
13.2333	113.2
13.25	112.8
13.2667	122
13.2833	122.4
13.3	122.4
13.3167	122.4
13.3333	122.4
13.35	122.4
13.3667	119.6
13.3833	112.8
13.4	122
13.4167	122
13.4333	122
13.45	122
13.4667	122
13.4833	122
13.5	112.8
13.5167	119.2
13.5333	128.4
13.55	128.4
13.5667	128.4
13.5833	128.4
13.6	128.4
13.6167	119.2
13.6333	119.2
13.65	119.2
13.6667	119.2
13.6833	128.4
13.7	128.4
13.7167	128.4
13.7333	119.2
13.75	119.2
13.7667	119.2
13.7833	119.2
13.8	119.2
13.8167	119.2
13.8333	128.4
13.85	122
13.8667	122.8
13.8833	119.2
13.9	119.2
13.9167	119.2
13.9333	119.2
13.95	120
13.9667	119.2
13.9833	119.2
14	119.2
14.0167	119.2
14.0333	119.2
14.05	119.2
14.0667	119.6
14.0833	128.4
14.1	128.4
14.1167	128.4
14.1333	119.2
14.15	119.2
14.1667	119.2
14.1833	119.2
14.2	119.2
14.2167	128
14.2333	128
14.25	128
14.2667	119.2
14.2833	119.2
14.3	119.2
14.3167	122
14.3333	122.4
14.35	122.4
14.3667	122.4
14.3833	122
14.4	122.4
14.4167	112.8
14.4333	121.6
14.45	116
14.4667	116
14.4833	116
14.5	116
14.5167	116
14.5333	115.2
14.55	106.8
14.5667	113.6
14.5833	116
14.6	116
14.6167	116
14.6333	122
14.65	122
14.6667	120.8
14.6833	112.8
14.7	112.8
14.7167	122.4
14.7333	122.4
14.75	122.4
14.7667	122.4
14.7833	113.2
14.8	112.8
14.8167	112.8
14.8333	112.8
14.85	112.8
14.8667	122
14.8833	122
14.9	122
14.9167	112.8
14.9333	112.8
14.95	112.8
14.9667	112.8
14.9833	112.8
15	122.4
15.0167	114
15.0333	112.8
15.05	112.8
15.0667	113.2
15.0833	112.8
15.1	112.8
15.1167	113.2
15.1333	122
15.15	112.8
15.1667	112.8
15.1833	112.8
15.2	112.8
15.2167	112.8
15.2333	119.2
15.25	128.4
15.2667	128.4
15.2833	128.4
15.3	119.2
15.3167	119.2
15.3333	119.2
15.35	119.2
15.3667	120.4
15.3833	114
15.4	122
15.4167	122
15.4333	122
15.45	112.8
15.4667	112.8
15.4833	121.6
15.5	122.4
15.5167	122.4
15.5333	122.4
15.55	122.4
15.5667	122.4
15.5833	122
15.6	112.8
15.6167	122
15.6333	122
15.65	122
15.6667	122
15.6833	122
15.7	122
15.7167	112.8
15.7333	122.4
15.75	122.4
15.7667	122.4
15.7833	122.4
15.8	116
15.8167	116
15.8333	107.2
15.85	106.8
15.8667	106.8
15.8833	116
15.9	116
15.9167	116
15.9333	116
15.95	107.6
15.9667	106.8
15.9833	106.8
16	112.8
16.0167	112.8
16.0333	122
16.05	122
16.0667	120
16.0833	112.8
16.1	112.8
16.1167	112.8
16.1333	112.8
16.15	112.8
16.1667	115.2
16.1833	112.8
16.2	112.8
16.2167	112.8
16.2333	112.8
16.25	112.8
16.2667	112.8
16.2833	122
16.3	112.8
16.3167	112.8
16.3333	112.8
16.35	112.8
16.3667	112.8
16.3833	112.8
16.4	112.8
16.4167	122
16.4333	122
16.45	112.8
16.4667	112.8
16.4833	112.8
16.5	112.8
16.5167	121.2
16.5333	122
16.55	122
16.5667	122
16.5833	122.4
16.6	112.8
16.6167	112.8
16.6333	120.4
16.65	122.4
16.6667	122.4
16.6833	122.4
16.7	122.4
16.7167	122.4
16.7333	122.4
16.75	116.8
16.7667	116.4
16.7833	122
16.8	122
16.8167	122
16.8333	122
16.85	122
16.8667	122
16.8833	112.8
16.9	122.4
16.9167	122.4
16.9333	122.4
16.95	122.4
16.9667	122.4
16.9833	114
17	106.8
17.0167	106.8
17.0333	115.6
17.05	115.6
17.0667	115.6
17.0833	115.6
17.1	115.6
17.1167	106.4
17.1333	106.4
17.15	106.4
17.1667	106.4
17.1833	116
17.2	116
17.2167	109.6
17.2333	106.8
17.25	106.8
17.2667	106.8
17.2833	106.8
17.3	106.8
17.3167	112.8
17.3333	118
17.35	112.8
17.3667	112.8
17.3833	112.8
17.4	112.8
17.4167	112.8
17.4333	106.8
17.45	115.2
17.4667	116
17.4833	106.8
17.5	106.4
17.5167	106.4
17.5333	106.4
17.55	106.4
17.5667	106.4
17.5833	106.4
17.6	115.6
17.6167	106.8
17.6333	106.8
17.65	107.2
17.6667	106.8
17.6833	113.6
17.7	116
17.7167	116
17.7333	116
17.75	116
17.7667	106.4
17.7833	106.4
17.8	106.4
17.8167	115.6
17.8333	115.6
17.85	115.6
17.8667	115.6
17.8833	115.6
17.9	115.6
17.9167	109.2
17.9333	116
17.95	116
17.9667	116
17.9833	116
18	116
18.0167	116
18.0333	107.6
18.05	107.2
18.0667	116
18.0833	110
18.1	110
18.1167	110
18.1333	110
18.15	102.4
18.1667	100.8
18.1833	100.4
18.2	109.6
18.2167	109.6
18.2333	109.6
18.25	109.6
18.2667	109.2
18.2833	109.2
18.3	100.4
18.3167	106.4
18.3333	106.4
18.35	116
18.3667	116
18.3833	106.4
18.4	100.4
18.4167	100.4
18.4333	100.4
18.45	100.4
18.4667	101.6
18.4833	100.4
18.5	109.6
18.5167	100.4
18.5333	100.4
18.55	100.4
18.5667	100
18.5833	100
18.6	100
18.6167	100.4
18.6333	109.6
18.65	100.4
18.6667	100.4
18.6833	100.4
18.7	100.4
18.7167	100.4
18.7333	100.4
18.75	103.2
18.7667	103.2
18.7833	103.6
18.8	94.4
18.8167	94.4
18.8333	94.4
18.85	98.4
18.8667	103.6
18.8833	103.6
18.9	103.6
18.9167	103.6
18.9333	94
18.95	94
18.9667	94.4
18.9833	94.4
19	103.2
19.0167	103.2
19.0333	103.2
19.05	103.2
19.0667	103.2
19.0833	94.8
19.1	103.6
19.1167	110
19.1333	110
19.15	110
19.1667	110
19.1833	110
19.2	102.8
19.2167	100.4
19.2333	109.6
19.25	109.6
19.2667	109.6
19.2833	109.6
19.3	109.6
19.3167	109.6
19.3333	100.4
19.35	100.4
19.3667	100.4
19.3833	110
19.4	110
19.4167	110
19.4333	107.2
19.45	100.8
19.4667	100.8
19.4833	100.4
19.5	100.4
19.5167	100.4
19.5333	109.6
19.55	108.8
19.5667	100.4
19.5833	100.4
19.6	100.4
19.6167	100.4
19.6333	100.4
19.65	100.4
19.6667	107.6
19.6833	108.8
19.7	100.4
19.7167	100.4
19.7333	100
19.75	100
19.7667	100.4
19.7833	100.4
19.8	100
19.8167	100.4
19.8333	100.4
19.85	100.4
19.8667	100.4
19.8833	100.4
19.9	103.6
19.9167	110
19.9333	110
19.95	103.6
19.9667	94
19.9833	94
20	94
20.0167	94
20.0333	103.2
20.05	103.2
20.0667	103.2
20.0833	103.2
20.1	103.2
20.1167	94.4
20.1333	94.4
20.15	103.2
20.1667	103.2
20.1833	103.6
20.2	103.6
20.2167	103.6
20.2333	103.6
20.25	97.2
20.2667	103.6
20.2833	103.6
20.3	110
20.3167	110
20.3333	109.6
20.35	110
20.3667	106
20.3833	100.8
20.4	101.2
20.4167	109.6
20.4333	109.6
20.45	109.6
20.4667	109.6
20.4833	109.6
20.5	100
20.5167	100
20.5333	110
20.55	103.6
20.5667	103.6
20.5833	103.2
20.6	94.4
20.6167	100.4
20.6333	100.4
20.65	100.8
20.6667	100.4
20.6833	109.6
20.7	109.6
20.7167	94
20.7333	94
20.75	94
20.7667	94
20.7833	94
20.8	94
20.8167	94
20.8333	94.4
20.85	94.4
20.8667	94.4
20.8833	94.4
20.9	94.4
20.9167	100.4
20.9333	102.8
20.95	108.8
20.9667	108
20.9833	100.4
21	100.4
21.0167	100.4
21.0333	100.4
21.05	94.8
21.0667	103.6
21.0833	103.6
21.1	103.6
21.1167	103.6
21.1333	94
21.15	94
21.1667	94
21.1833	94
21.2	103.2
21.2167	103.2
21.2333	103.2
21.25	103.2
21.2667	94.4
21.2833	94.4
21.3	103.2
21.3167	103.6
21.3333	103.6
21.35	103.6
21.3667	103.6
21.3833	103.6
21.4	100.4
21.4167	94
21.4333	103.2
21.45	103.2
21.4667	103.2
21.4833	103.2
21.5	103.2
21.5167	103.2
21.5333	94
21.55	94
21.5667	103.6
21.5833	103.6
21.6	103.6
21.6167	103.6
21.6333	103.2
21.65	94.8
21.6667	95.2
21.6833	94.4
21.7	94.4
21.7167	103.6
21.7333	97.2
21.75	97.2
21.7667	88
21.7833	94.4
21.8	94.4
21.8167	94.4
21.8333	94.4
21.85	103.2
21.8667	103.2
21.8833	103.2
21.9	94
21.9167	94
21.9333	94
21.95	94
21.9667	94
21.9833	94
22	94.8
22.0167	94.4
22.0333	94.4
22.05	94.4
22.0667	94.4
22.0833	94.4
22.1	94.8
22.1167	103.6
22.1333	103.6
22.15	94
22.1667	94
22.1833	94
22.2	94
22.2167	94
22.2333	103.2
22.25	103.2
22.2667	103.2
22.2833	103.2
22.3	94.4
22.3167	94.4
22.3333	94.4
22.35	102.8
22.3667	102.8
22.3833	103.6
22.4	103.6
22.4167	103.6
22.4333	103.6
22.45	94.4
22.4667	102.8
22.4833	103.6
22.5	103.6
22.5167	103.6
22.5333	103.6
22.55	103.6
22.5667	102.8
22.5833	94
22.6	94
22.6167	103.2
22.6333	103.2
22.65	103.2
22.6667	103.2
22.6833	103.2
22.7	97.2
22.7167	87.6
22.7333	97.2
22.75	97.2
22.7667	97.2
22.7833	97.2
22.8	97.2
22.8167	88
22.8333	88
22.85	88
22.8667	88
22.8833	97.2
22.9	97.2
22.9167	97.2
22.9333	88
22.95	88
22.9667	88
22.9833	88
23	88
23.0167	88
23.0333	97.2
23.05	88.8
23.0667	88.4
23.0833	88
23.1	88
23.1167	88
23.1333	88
23.15	88
23.1667	94.4
23.1833	88
23.2	88
23.2167	88
23.2333	88
23.25	88
23.2667	88
23.2833	97.2
23.3	97.2
23.3167	97.2
23.3333	87.6
23.35	87.6
23.3667	87.6
23.3833	87.6
23.4	87.6
23.4167	97.2
23.4333	97.2
23.45	96.8
23.4667	97.2
23.4833	88
23.5	88
23.5167	96.4
23.5333	97.2
23.55	97.2
23.5667	97.2
23.5833	97.2
23.6	97.2
23.6167	87.6
23.6333	87.6
23.65	97.2
23.6667	97.2
23.6833	97.2
23.7	97.2
23.7167	97.2
23.7333	97.2
23.75	88
23.7667	97.2
23.7833	96.8
23.8	97.2
23.8167	97.2
23.8333	97.2
23.85	97.2
23.8667	90.4
23.8833	91.2
23.9	88
23.9167	97.2
23.9333	97.2
23.95	97.2
23.9667	97.2
23.9833	88.4
24	88
24.0167	88
24.0333	88
24.05	88
24.0667	97.2
24.0833	97.2
24.1	97.2
24.1167	87.6
24.1333	87.6
24.15	87.6
24.1667	87.6
24.1833	87.6
24.2	87.6
24.2167	90
24.2333	88
24.25	88
24.2667	88
24.2833	88
24.3	88
24.3167	88
24.3333	97.2
24.35	88
24.3667	87.6
24.3833	87.6
24.4	88
24.4167	88
24.4333	88
24.45	96.8
24.4667	97.2
24.4833	97.2
24.5	88
24.5167	88
24.5333	88
24.55	88
24.5667	96
24.5833	94.8
24.6	97.2
24.6167	97.2
24.6333	97.2
24.65	88
24.6667	88
24.6833	95.6
24.7	97.2
24.7167	97.2
24.7333	97.2
24.75	97.2
24.7667	97.2
24.7833	97.2
24.8	87.6
24.8167	87.6
24.8333	96.8
24.85	96.8
24.8667	97.2
24.8833	97.2
24.9	97.2
24.9167	97.2
24.9333	87.6
24.95	97.2
24.9667	97.2
24.9833	97.2
25	97.2
25.0167	97.2
25.0333	82.4
25.05	81.6
25.0667	81.6
25.0833	81.6
25.1	90.8
25.1167	90.8
25.1333	90.8
25.15	82.8
25.1667	81.6
25.1833	81.6
25.2	81.6
25.2167	81.6
25.2333	90.8
25.25	90.8
25.2667	90.8
25.2833	89.6
25.3	88
25.3167	88
25.3333	88
25.35	88.8
25.3667	92.8
25.3833	88
25.4	88
25.4167	88
25.4333	88
25.45	88
25.4667	88
25.4833	96.8
25.5	97.2
25.5167	87.6
25.5333	87.6
25.55	88
25.5667	88
25.5833	88
25.6	87.6
25.6167	97.2
25.6333	90.8
25.65	90.8
25.6667	81.6
25.6833	81.6
25.7	81.6
25.7167	88.8
25.7333	90.8
25.75	90.8
25.7667	90.8
25.7833	90.8
25.8	90.8
25.8167	81.6
25.8333	81.6
25.85	90.8
25.8667	90.8
25.8833	90.8
25.9	90.8
25.9167	90.8
25.9333	90.8
25.95	82
25.9667	89.6
25.9833	89.6
26	90.8
26.0167	90.8
26.0333	90.8
26.05	90.8
26.0667	88.4
26.0833	89.6
26.1	90.8
26.1167	90.8
26.1333	90.8
26.15	90.8
26.1667	90.8
26.1833	83.2
26.2	81.6
26.2167	81.6
26.2333	81.6
26.25	90.8
26.2667	90.8
26.2833	90.8
26.3	90.8
26.3167	81.6
26.3333	81.6
26.35	81.6
26.3667	81.6
26.3833	81.6
26.4	90.8
26.4167	87.2
26.4333	81.6
26.45	81.6
26.4667	81.6
26.4833	75.2
26.5	75.2
26.5167	75.2
26.5333	84
26.55	75.2
26.5667	75.2
26.5833	75.2
26.6	75.2
26.6167	75.2
26.6333	75.2
26.65	83.2
26.6667	84.4
26.6833	84.4
26.7	75.2
26.7167	75.2
26.7333	75.2
26.75	75.2
26.7667	79.2
26.7833	78
26.8	84.4
26.8167	84.4
26.8333	84.4
26.85	75.2
26.8667	75.2
26.8833	80
26.9	84.4
26.9167	84.8
26.9333	84.8
26.95	84.4
26.9667	84.4
26.9833	75.2
27	75.2
27.0167	75.2
27.0333	84.4
27.05	84.4
27.0667	84.4
27.0833	84.4
27.1	84.4
27.1167	84.4
27.1333	84.4
27.15	84.4
27.1667	84.8
27.1833	84.4
27.2	84.4
27.2167	84.4
27.2333	77.6
27.25	75.2
27.2667	75.2
27.2833	84.4
27.3	84.4
27.3167	84.4
27.3333	84.4
27.35	79.2
27.3667	75.2
27.3833	68.8
27.4	69.2
27.4167	68.8
27.4333	78.4
27.45	78.4
27.4667	75.2
27.4833	74
27.5	68.8
27.5167	68.8
27.5333	68.8
27.55	68.8
27.5667	68.8
27.5833	77.6
27.6	68.8
27.6167	69.2
27.6333	68.8
27.65	68.8
27.6667	68.8
27.6833	69.2
27.7	76.8
27.7167	78
27.7333	68.8
27.75	68.8
27.7667	68.8
27.7833	68.8
27.8	68.8
27.8167	68.8
27.8333	78
27.85	78
27.8667	68.8
27.8833	68.8
27.9	68.8
27.9167	69.2
27.9333	72.8
27.95	78.4
27.9667	78.4
27.9833	78.4
28	78.4
28.0167	68.8
28.0333	68.8
28.05	68.8
28.0667	78.4
28.0833	78.4
28.1	78.4
28.1167	78.4
28.1333	78.4
28.15	78.4
28.1667	69.2
28.1833	75.2
28.2	73.6
28.2167	78
28.2333	78
28.25	78
28.2667	78
28.2833	78
28.3	78
28.3167	78.4
28.3333	78.4
28.35	78.4
28.3667	78.4
28.3833	78.4
28.4	74
28.4167	69.2
28.4333	69.2
28.45	78
28.4667	78
28.4833	78
28.5	78
28.5167	78
28.5333	68.8
28.55	68.8
28.5667	68.8
28.5833	68.8
28.6	78.4
28.6167	78.4
28.6333	78
28.65	69.2
28.6667	69.2
28.6833	69.2
28.7	68.8
28.7167	69.2
28.7333	69.2
28.75	78
28.7667	68.8
28.7833	68.8
28.8	68.8
28.8167	68.8
28.8333	68.8
28.85	69.2
28.8667	74
28.8833	78.4
28.9	72
28.9167	68.8
28.9333	68.8
28.95	69.2
28.9667	68.8
28.9833	69.6
29	69.2
29.0167	78
29.0333	78
29.05	69.2
29.0667	68.8
29.0833	69.2
29.1	70
29.1167	78.4
29.1333	78.4
29.15	78.4
29.1667	78.4
29.1833	75.2
29.2	75.2
29.2167	75.2
29.2333	75.2
29.25	84.4
29.2667	78
29.2833	78
29.3	78
29.3167	78
29.3333	69.2
29.35	78
29.3667	78.4
29.3833	78.4
29.4	78.4
29.4167	78.4
29.4333	78.4
29.45	74.8
29.4667	69.2
29.4833	78
29.5	78.4
29.5167	78.4
29.5333	78.4
29.55	78.4
29.5667	76.8
29.5833	69.2
29.6	69.2
29.6167	69.2
29.6333	78.4
29.65	78
29.6667	78
29.6833	78
29.7	76.8
29.7167	68.8
29.7333	68.8
29.75	68.8
29.7667	68.8
29.7833	78.4
29.8	84.4
29.8167	75.6
29.8333	75.2
29.85	75.2
29.8667	75.2
29.8833	75.2
29.9	75.2
29.9167	84.4
29.9333	84.4
29.95	75.2
29.9667	75.2
29.9833	68.8
30	68.8
30.0167	68.8
30.0333	78
30.05	69.2
30.0667	69.2
30.0833	68.8
30.1	69.2
30.1167	69.2
30.1333	69.6
30.15	78.4
30.1667	78
30.1833	78.4
30.2	68.8
30.2167	68.8
30.2333	68.8
30.25	68.8
30.2667	78
30.2833	78.4
30.3	78.4
30.3167	78.4
30.3333	78.4
30.35	68.8
30.3667	68.8
30.3833	71.2
30.4	70.8
30.4167	78
30.4333	78
30.45	78
30.4667	78
30.4833	78
30.5	78
30.5167	78.4
30.5333	78.4
30.55	78.4
30.5667	78.4
30.5833	78.4
30.6	77.6
30.6167	69.2
30.6333	68.8
30.65	78
30.6667	78
30.6833	78
30.7	78
30.7167	78
30.7333	68.8
30.75	68.8
30.7667	68.8
30.7833	78.4
30.8	78.4
30.8167	78.4
30.8333	78.4
30.85	69.2
30.8667	69.2
30.8833	69.2
30.9	68.8
30.9167	75.2
30.9333	84.4
30.95	84.4
30.9667	75.6
30.9833	75.2
31	75.2
31.0167	75.2
31.0333	75.2
31.05	75.2
31.0667	76.8
31.0833	79.2
31.1	80.4
31.1167	75.2
31.1333	75.2
31.15	75.2
31.1667	75.2
31.1833	75.2
31.2	75.2
31.2167	84.4
31.2333	75.2
31.25	69.2
31.2667	69.2
31.2833	69.2
31.3	69.2
31.3167	78.4
31.3333	78.4
31.35	78.4
31.3667	78.4
31.3833	68.8
31.4	68.8
31.4167	62.4
31.4333	62.4
31.45	72
31.4667	71.6
31.4833	71.6
31.5	72
31.5167	62.8
31.5333	62.8
31.55	71.6
31.5667	72
31.5833	72
31.6	72
31.6167	72
31.6333	72
31.65	71.6
31.6667	70.8
31.6833	72
31.7	--
31.7167	--
31.7333	--
31.75	--
31.7667	--
31.7833	--
31.8	--
31.8167	--

## Sheet: Supplementary Figure 5
TIME	FSC-A	FSC-H	FSC-W	BSC-A		Name	Events	Parent	Total[%]
0	84835.5	73548.2	169	179081		All Events	100000	0	100
0.00557714	191122	223327	205	158760		A	95932	95.932	95.932
0.0176571	60756.9	67465.4	137	99204.3		B	95809	99.8718	95.809
0.01816	59062.8	71221.9	140	72880
0.0247657	76990.8	90838.7	161	102614
0.0297943	67991.8	72045.1	148	147050
0.0349143	68424.1	81517	151	54752.6
0.0367657	75446.3	89547.4	159	128507
0.03824	60012.1	71497.4	141	67399
0.0441029	72970.8	85842.4	159	70274.6
0.0453829	62664.8	75538.4	143	163518
0.0480457	58272.6	67738.7	134	114320
0.0495771	85399.8	99858.1	166	178588
0.0506743	58802.4	68365.9	138	75488.5
0.05096	105785	122600	180	112820
0.0604686	67733.7	81813.8	153	91164
0.0610971	54890.1	68819.5	135	63985.7
0.0638171	79278.2	92335	163	70901.3
0.0649828	102538	126439	176	114154
0.0666629	84485.2	90231.7	167	152722
0.0686629	62260.8	68966.2	141	119487
0.0731886	75651.7	88916.8	161	91654.4
0.0745029	82067.6	105028	162	55609
0.0755086	55239.3	70752.6	137	64864.5
0.0762286	64150.4	75013.1	147	139438
0.0773943	79082.3	72423.7	161	293820
0.0799886	54532.4	66988.3	133	70706.8
0.0808686	121384	145663	186	99259.1
0.0838514	73076.9	87623.2	157	82391.4
0.107703	49925.3	66482.1	126	50617.7
0.110411	209434	244364	210	150426
0.114091	67563.4	84505.1	152	46395.2
0.126251	66834.8	88950.4	151	65012.7
0.127097	60152.9	70752.6	140	85502.1
0.12712	60284.2	77679.8	143	84960.6
0.129806	62709.4	75922.6	149	58095.3
0.131509	55998.3	75084.8	139	135629
0.133211	59143.9	73117	143	60667.5
0.136354	239582	286468	215	151248
0.136754	76653.7	84822.1	160	167474
0.138469	47523.3	61147.5	117	54615.3
0.141737	65793.7	74966.1	146	65769.4
0.14176	47867.9	62863.4	122	40399.6
0.14544	54595.2	65807.8	128	184212
0.147577	55999.7	68839.7	135	50100.7
0.156434	76508.9	92573.6	159	81430.9
0.159109	174155	172275	213	279104
0.159817	89294.8	102041	171	116987
0.169897	148042	163910	199	329035
0.178206	55500.6	66296.2	132	76748.2
0.178606	63897	66624.3	141	100950
0.179806	55073.1	65231	133	64022.2
0.188034	114684	140035	183	78976.9
0.188423	48545.9	63949.8	123	64574.2
0.191817	47768.9	63076.2	122	52203
0.198686	135711	132485	202	216716
0.204994	57355.1	68070.2	135	59660.8
0.205223	66597.5	79325.1	151	75499.6
0.205577	71056.3	84173.6	157	73932.4
0.209451	87007.7	108255	167	114581
0.214743	74281.8	88825	161	58297.7
0.21536	61154.9	70925.1	142	87668.9
0.216617	97011.8	121281	173	128712
0.22344	61145.8	65661.1	136	261218
0.224377	65887.4	77138.9	147	84362
0.227211	161640	194625	197	185026
0.227634	82745.6	96122.9	166	144102
0.228709	251018	286056	219	238998
0.229371	120223	140744	188	153274
0.231851	64645.7	76559.8	147	83919.9
0.239646	59767.1	74631.2	143	54519.5
0.246606	218488	271776	207	82022.6
0.25296	95764.5	101795	177	133962
0.262331	62476.8	71795.4	145	82964.3
0.282537	57257.8	72140.3	139	91446.4
0.283989	226553	247480	217	163622
0.284926	50827.4	63332.6	127	71906.3
0.288309	57458.6	76306.7	141	65211.6
0.291611	228182	257741	217	199705
0.293074	81008.1	89540.6	164	139054
0.300811	55012.9	71613.9	137	51233.3
0.301589	66037.4	70618.2	146	178914
0.310754	71861.5	86784.3	157	76986.6
0.318503	84825.8	95829.4	167	88922.7
0.325806	85064.9	101043	169	98174.6
0.325863	242061	287072	216	112232
0.327006	84912.4	73185.3	173	185498
0.353314	70323.9	84884.8	154	153995
0.357154	92767.1	115293	170	73391.3
0.36568	196135	227504	208	141648
0.36616	106276	121120	181	130081
0.366594	58712.1	66202.1	138	114973
0.368274	97126.7	108011	177	129626
0.371863	108434	116995	185	135848
0.377611	48954.8	61257.3	117	55969.8
0.3788	64022.2	76582.2	149	71529.4
0.379154	62460	70425.6	142	109504
0.381074	64794.1	83151	149	66028.8
0.387314	63418.4	78803.2	145	90658.3
0.394183	118282	130776	187	260497
0.395314	86385.6	85675.5	166	133238
0.398503	58103	69864.5	137	123904
0.408057	46439.1	62205.9	118	60336.9
0.412354	114460	135533	184	167448
0.416046	95410.6	96406.2	176	187806
0.416137	88252.5	113989	168	81832.2
0.417463	137093	155976	195	147886
0.419371	79358.4	100419	162	95743.1
0.425486	54420.2	68821.8	136	48786.4
0.428297	60717	73349.9	142	73881.9
0.428617	93368.7	116280	170	105386
0.430869	59634.2	76730.1	144	103900
0.433257	47765.2	61080.3	118	54407.9
0.434434	68802.9	83949.6	149	92829.4
0.43616	80177.6	74438.6	159	124815
0.4412	52165.6	61016.5	119	74184.1
0.443029	54283.1	62291	126	119839
0.443166	46430.9	61512.6	120	70318.2
0.44808	50737.9	67634.6	129	97933.8
0.452091	102835	122867	177	159676
0.453589	74117.6	82212.5	157	109695
0.465131	52112.5	67333.3	130	53129
0.4676	79532.9	81205.6	164	144426
0.468263	51733.8	63692.2	125	50416.2
0.490411	90313.9	104517	172	74821
0.493234	51275.9	64663.2	126	50374.6
0.495131	74573.1	93309.4	158	30709.4
0.49752	57217	69764.8	138	34008.7
0.501166	53071.2	71690.1	135	51700.4
0.510171	110910	132438	183	89285.5
0.521657	49434.5	62929.4	122	66239.8
0.526777	48106.9	61611.2	117	36393.3
0.533383	65182.6	77610.4	151	89815.4
0.54408	85075.1	106152	166	56866.1
0.544514	55460.8	65648.8	131	96028.1
0.568354	57233	71445.9	139	71692
0.579211	51009.6	65017.1	127	27461.8
0.579589	226656	268173	209	152569
0.588023	101673	108900	180	162844
0.593326	49276.3	60995.2	120	60456.4
0.5992	61381.2	80264.8	145	86208.5
0.603806	71711	86727.2	156	87302.6
0.608983	239903	274505	216	171855
0.610869	51448.5	63396.5	125	74194.6
0.611497	59289.4	70739.2	138	220608
0.62336	87218.4	102480	170	95610.2
0.627337	67225.9	81231.4	152	53913
0.629669	284231	332058	221	225419
0.637954	68492.1	80841.6	153	130231
0.639017	52995.5	64020.3	128	111692
0.652354	47800.3	61685.1	120	74268.6
0.652492	113998	136739	182	155467
0.653691	55741.7	67280.6	133	90077.4
0.662331	142703	155566	199	147621
0.666503	129075	129425	197	140243
0.67344	74790.9	87130.4	157	132279
0.673897	78373.2	99004.6	165	36857.8
0.68568	56611.2	69658.4	137	54656.9
0.691577	127479	156206	186	167586
0.696663	96408.1	116665	175	118980
0.69992	83980	93617.4	164	94812.9
0.705531	54356	64753.9	128	84530.5
0.706457	76239.5	100725	159	58339.6
0.710011	47779.7	66207.7	125	52006.6
0.719326	64762.5	79137	149	78181.4
0.721543	89566.5	81062.2	172	283947
0.724606	46923.1	60891	118	70048.7
0.725954	79072.9	81038.7	161	46180.3
0.737074	109611	126084	182	147488
0.74104	81383.7	98490.6	163	157278
0.74208	84225.9	93597.3	168	122040
0.748549	65732.2	72825.8	147	71370.3
0.758937	60197.6	80208.8	143	54025.6
0.759863	75427.1	91934.1	159	126630
0.769829	64299.9	69606.9	143	96943.1
0.771829	67869.6	76736.8	150	167592
0.774149	55879.6	64181.6	131	74620.1
0.777829	63163.7	66812.5	139	103718
0.780994	108046	115983	184	123814
0.782126	63412.7	68727.7	140	176121
0.782297	59387.9	62457.9	128	93390.6
0.78944	79980.7	86244.5	165	107400
0.790114	119129	123022	191	162240
0.792857	73637	69408.6	152	164222
0.796389	53503.6	63931.8	128	84881
0.798297	65567	80917.8	150	42869.3
0.818411	53102.1	65309.4	128	67815.8
0.82768	49765.6	65234.4	127	48933.2
0.828571	85515.2	102241	167	102869
0.830103	49361.4	64253.3	124	82481.8
0.830354	73954.8	72102.2	149	157560
0.835177	110026	122069	184	221776
0.835486	50686.7	66813.6	129	38084.5
0.846	55001.3	69556.5	134	95529.1
0.852571	61171.8	75640.3	145	43433.6
0.855429	46059.7	63725.8	123	30013.9
0.858983	46549.4	63556.6	122	50629.7
0.859714	64725.1	80479.8	148	83766.4
0.859874	72778.5	92963.4	155	100635
0.863623	107951	119060	183	112329
0.877303	60717.9	72182.9	139	127691
0.878926	86022.6	102922	168	81708.9
0.879349	71368.2	90451.2	156	76402.1
0.879611	51593.5	62639.4	124	58412.2
0.881783	53106.2	64932	131	48901.3
0.88536	49983.1	63415.5	125	62897.5
0.894549	53544.2	67122.7	131	55150.2
0.89632	171276	204907	200	133132
0.898491	68445.5	78808.8	151	121498
0.905634	78234.2	75391.7	159	269122
0.907314	56728	69052.5	137	47191.3
0.909977	55016.2	65629.8	131	142540
0.910149	66466.2	76382.9	147	279007
0.917783	76447.2	93522.2	162	73008.3
0.919223	77760.4	94864	165	121295
0.920183	68893.1	71211.8	148	213604
0.921852	87990	111345	167	93039.6
0.928423	68564.2	82878.9	150	79682.7
0.930286	62106.5	73044.2	143	145787
0.936034	55541.8	69816.3	136	57735.9
0.947874	48282.7	63221.8	122	68316.7
0.948206	96021.3	115793	175	71241.7
0.957269	78172.3	102506	161	67829.9
0.958194	86794.1	83377.3	171	135592
0.959669	52624.3	63574.6	124	80009.9
0.967989	49955.4	65987	125	29934.2
0.96816	57726.9	72319.5	140	94872.7
0.969314	287188	339340	220	257224
0.987017	51425.1	68165.4	131	57488.1
0.992594	77249.3	90390.7	162	48149.2
0.994126	81914.3	96859.8	164	111880
0.997611	54549	67620	133	59317.9
1.002	55425.8	66725.1	135	77992.2
1.00519	69478.5	80925.6	154	89958.9
1.0256	55857.2	68093.8	133	47815.2
1.02617	57818.2	72436	141	36805.2
1.04147	65075	77929.6	148	75715.6
1.04537	55633.6	71115.5	136	44670.4
1.04816	222991	264637	212	120678
1.05271	50264.5	66856.2	128	92729.5
1.05465	61950.8	69715.5	141	155213
1.05499	55457.1	64199.5	130	63537.4
1.05888	109845	104271	187	276361
1.07445	99045.1	118237	176	105412
1.07566	65099.1	73488.8	145	94166.7
1.08911	91365.8	113169	171	97413.7
1.10533	129798	140280	195	170095
1.11002	61941.2	78742.7	145	85758.5
1.11502	217500	259726	209	120534
1.1179	78110.2	100288	160	79802.7
1.11919	55618.5	64534.4	129	83132.8
1.16086	52951.6	62665.1	122	89612.8
1.16147	50743.2	65142.6	128	60964.7
1.16464	51590.4	65091	127	97962.4
1.17489	54883.3	70113.1	136	59084.9
1.1872	47294.7	61741.1	117	25043.8
1.18933	196465	225883	209	121543
1.19323	72359.8	89902.4	155	94338.3
1.19378	66979	78608.3	151	63523.5
1.20313	83851.9	95573	166	107410
1.2035	56791.3	60721.9	119	115216
1.2111	70442.8	85096.5	152	240736
1.21294	52386.5	66542.6	131	48994.9
1.21761	126319	152261	188	98284.1
1.21883	57402.8	70825.4	137	120064
1.22346	177359	219582	200	236498
1.22347	120433	147424	186	111534
1.23271	74352.7	96551.8	158	99084
1.24942	66439.6	76024.5	150	141112
1.24974	58085	70384.2	141	70167.9
1.25213	98999.1	115743	179	117760
1.25409	133158	164118	189	119243
1.25784	57324.2	74329.9	140	53910.5
1.26998	46900.6	61285.3	117	45499.5
1.27584	91258.6	100048	173	237395
1.27687	63259.1	71990.2	145	86872.1
1.28157	66247.1	82241.6	152	68239.6
1.28263	73253.8	67147.4	149	165113
1.28584	199540	243650	205	176202
1.29595	73725.8	95816	157	66086.3
1.30059	54128.9	70205	134	35629.5
1.3049	75587.6	68342.4	159	198686
1.32019	130062	159900	188	144838
1.3203	103388	120049	180	125550
1.32904	56448.1	68560.8	137	38424.4
1.33513	59112.7	79817.9	143	71871.2
1.34754	48656.7	66578.4	126	58553.9
1.35814	119518	133506	189	178859
1.37055	83859.2	92374.2	168	270826
1.38146	67224	71790.9	147	140203
1.38405	52087.2	63947.5	127	67245.9
1.39073	68809.4	79590.6	152	85268.1
1.39362	59183.5	71406.7	141	51214
1.39677	47461.7	63383	121	47751.7
1.40117	60157	75350.2	142	82713.5
1.40137	53848.7	66954.7	133	51540.7
1.40405	69562.4	90696.5	152	63529.8
1.40515	82632.3	96401.8	164	132410
1.40761	79023.8	99608.3	160	136229
1.40776	51750.2	63632.8	126	54277.4
1.41419	52488.1	65046.2	130	57118.6
1.41502	63222.5	71732.6	142	127633
1.42217	66051.2	82930.4	149	90734
1.42665	63180.5	74537.1	145	52099.6
1.43225	56526.1	69095	135	130660
1.4359	85638.4	79899.7	169	172029
1.4363	71370.6	88085.8	155	73714.3
1.43717	51388.3	62379.5	122	76469.2
1.43775	80571.7	94113.6	165	110748
1.44505	52351.6	67466.6	130	72499.1
1.45198	85348.7	98496.2	167	103194
1.46539	83825	103522	168	37972.2
1.4696	60846.6	76961.9	143	82152.2
1.4817	55226.2	69113	135	37836.4
1.48387	78400.9	74758.9	161	127731
1.48734	65633.3	73746.4	144	91183.1
1.49426	50407	63845.6	126	46241.8
1.49767	51038.9	63907.2	124	50861.8
1.49774	66803.4	82573.1	151	150002
1.50173	106149	128561	178	117479
1.50398	88520.5	83565.4	166	273906
1.50573	51876.5	64224.2	129	56584.5
1.51291	125126	101441	204	303943
1.516	105493	102138	186	153851
1.51663	67722.1	81885.4	153	67240
1.52409	59706.9	69440	139	99486
1.52583	66337	81110.4	150	78080.6
1.52945	77820.5	101317	161	81858
1.54002	59252.9	72313.9	143	48546.6
1.54342	49386.8	62062.6	120	58294.7
1.55973	54995	63707.8	127	104531
1.56097	73191.2	89604.5	158	119500
1.56665	100981	95924.6	182	153453
1.57238	50774.8	64585.9	126	64679
1.57841	145304	171465	195	188058
1.57846	51462.3	64143.5	128	47280.1
1.58481	61926.6	72632	144	82868.8
1.58544	118626	131895	187	199149
1.58855	57200.1	70655.2	137	53376.6
1.59536	64904.4	66087.8	141	125525
1.60843	57183.1	61274.1	120	109601
1.6109	51648.4	70212.8	132	63293.9
1.61278	78221.6	101928	159	105784
1.6164	115752	130509	185	195050
1.61681	59031.7	68945	139	90288.4
1.62251	67203.2	84446.9	150	107658
1.62669	64712.1	77166.9	147	98948.9
1.62743	49254.2	62621.4	122	44589.4
1.62791	47706	60814.9	118	43910.3
1.63913	76790.7	92712.5	161	82019.7
1.66045	55927.1	68374.9	135	193971
1.66158	95520.6	94008.3	173	154202
1.66877	53102	62813	127	84111.6
1.68787	48120.4	60828.3	117	63018.2
1.6895	230404	267948	215	168039
1.69002	76390.9	82975.2	160	112142
1.71391	46983.1	65633.1	124	44976.3
1.71725	63931.7	81840.6	147	61219.8
1.71832	68642	82378.2	154	67822
1.72248	133347	134772	198	196900
1.72558	110665	128958	182	156655
1.7259	67129.9	84582.4	151	70832.2
1.72859	80725.8	80178.6	162	248337
1.72895	55004.1	62423.2	123	92279.4
1.73115	54925.5	68451	134	42205.3
1.74569	82091.1	102624	164	58382.9
1.75051	108130	119834	182	237740
1.75669	48977.7	60929.1	117	55162
1.76342	70507.3	85562.4	156	76797.3
1.76472	81733.5	91528.6	166	165466
1.77003	65927.2	81381.4	151	79521.4
1.77806	116815	94461.9	201	267342
1.77951	55346.2	65952.3	135	58753.1
1.78053	92716.7	104860	174	106502
1.78263	84335.5	97154.4	166	115169
1.78608	59323.1	74417.3	142	63387.7
1.78865	184469	188681	213	286819
1.79193	100928	106486	181	147390
1.79829	53708.7	64479.5	130	67005
1.80136	245816	290279	216	132322
1.80217	55982.5	68889	136	39509
1.81339	58016.7	78284.6	141	55555.7
1.81441	137229	145274	199	294106
1.81566	49299.9	63828.8	124	76108.2
1.81654	69658.1	88041	154	48214.6
1.82067	57931.2	68782.6	136	109750
1.82146	103205	116389	178	160716
1.83365	68923.5	82005.3	154	66415
1.83439	54660	62519.5	123	117241
1.83704	57711.1	76313.4	141	52579.9
1.83766	50160.2	62225	121	67507.2
1.84153	48601.8	61064.6	117	90854.7
1.84346	71445	66640	150	151538
1.84463	60488.3	72778.7	140	68762.6
1.86	97373.1	122704	172	100906
1.8725	90041.4	113772	168	83129
1.87344	72662.9	89000.8	157	62072.9
1.87424	98784.3	120073	174	104075
1.88186	73871.5	91641.8	156	141811
1.88351	68624.9	88802.6	152	65303.2
1.88522	104670	90023.4	189	286916
1.89744	61327	72513.3	142	118536
1.89746	225625	242725	219	169280
1.89981	73367.1	80281.6	157	130772
1.90094	75802.5	78844.6	154	120019
1.90435	56832.1	72559.2	141	44456.3
1.91406	86347.9	79952.3	162	248182
1.91438	55122.8	67937	134	69375.8
1.9229	269700	294106	224	182740
1.92455	62709.9	81574.1	146	67004.4
1.93335	49677.4	67360.2	129	46588.7
1.94227	119188	140170	186	188761
1.94367	106397	125290	179	115837
1.95905	47349.8	62493.8	122	55025.9
1.95925	101796	107545	181	132566
1.9645	73610.1	94491	156	90647.9
1.96482	59629	76862.2	142	39052.4
1.97493	125252	139901	192	160648
1.97632	119997	145517	185	120230
1.98414	66963.1	82508.2	152	86356.1
1.9875	75383	88222.4	159	76800.5
1.99448	51957.6	66026.2	127	36786.9
1.99744	58580.4	72802.2	138	82288.7
1.99838	49914.2	64572.5	125	58413
2.0033	59059.6	80181.9	143	58472.7
2.00826	66795.4	82895.7	151	64137.1
2.00877	64575.7	84450.2	149	85257.4
2.01072	84744	99176	166	168662
2.01158	88693.6	95679.4	171	185145
2.02431	54925	67781.3	133	98333
2.02813	64220.3	77329.3	147	124497
2.02815	67371.4	79680.2	152	64024.8
2.04072	70395	78209.6	154	116628
2.04208	69004.6	87358.9	153	84017.5
2.04375	64470.1	70717.9	142	101502
2.04784	80452.2	94114.7	165	88285.8
2.05024	78689.3	93903	161	188336
2.05382	76700.1	93919.8	161	70976.3
2.05553	141687	154545	197	185668
2.06231	57185.8	66111.4	135	40168.1
2.06689	112433	99657.6	193	265385
2.08497	60662.6	67383.7	135	97879.7
2.08541	52902	63193.8	126	50036.1
2.08595	48276	64415.7	125	50834.3
2.09381	58742.9	72343	140	68815.8
2.10571	71128.1	93501	156	101818
2.10745	100947	120735	177	202882
2.11118	82351.9	92817.8	167	94215.7
2.11354	51262.9	65453.9	127	63077.8
2.11923	148662	175870	195	201968
2.11954	48298.2	60764.5	118	42311.8
2.1203	52627.4	70891.5	133	56099.2
2.14209	80942.3	91010.1	163	131692
2.15615	57183.2	64335	134	75897.3
2.15679	65899.9	79895.2	149	108916
2.15912	209854	256175	207	82779.8
2.16379	62286.1	76690.9	145	76380
2.16385	131247	157275	189	253386
2.17816	65200.6	79596.2	149	74286.6
2.17833	60058	71960	141	74971.4
2.18214	152021	194590	191	150232
2.18408	76147.7	94120.3	160	71976.5
2.18607	47354.6	61929.3	119	52207.6
2.19517	55414.9	70368.5	136	53978.5
2.19619	68116.7	86813.4	152	75397.1
2.19685	61984.2	75512.6	144	32059.9
2.19985	92774.6	107452	172	111146
2.2025	59297.3	73858.4	141	58829.3
2.20362	88126	107108	169	113301
2.20984	89485.3	105302	170	103729
2.21257	104563	127743	178	83610.7
2.22309	55736.9	66572.8	136	78728.3
2.22358	81343	71045	163	180837
2.22373	111358	123620	185	162675
2.22755	110376	128557	182	121459
2.22943	124924	151022	186	178948
2.23081	49957.7	62567.7	122	47184.2
2.23471	69779.9	71127.8	148	164017
2.23831	130455	122384	199	320264
2.24423	63568.5	73937.9	145	141094
2.2557	208523	210123	220	322920
2.25809	75322.1	98824.3	158	77548.3
2.26654	66656.7	85336.2	151	53899.4
2.2692	69842.1	75578.7	151	168148
2.27166	60322.9	78402.2	144	61098.4
2.27717	51988	63497.3	125	88322.2
2.28205	56121.1	64255.5	130	70326.1
2.28241	58969.1	72095.5	140	55862
2.28555	81949.1	91976.6	164	123378
2.29969	62368.1	82895.7	146	60374.7
2.30106	63355.8	68400.6	139	96655.4
2.30581	190642	152744	234	313534
2.30704	54163.3	66626.6	133	87250.7
2.31307	62709.8	80590.7	145	72374.9
2.31658	63571.2	74483.4	144	71051.7
2.31815	71036.3	79086.6	154	76567.3
2.31952	77553.1	92666.6	161	73159.2
2.32482	66717.4	87043	151	72218.6
2.33171	46850.8	62506.1	120	49860.9
2.33229	52291.1	69632.6	133	31226.7
2.34023	62374.9	64318.2	136	78632.5
2.3444	77939.2	97014.4	161	69256.9
2.34475	61330.3	70450.2	139	97196.7
2.34653	52770.8	62484.8	124	96358.6
2.34695	52225.8	63228.5	124	113261
2.34773	54148.6	66349.9	132	45597.9
2.35443	53307.6	61492.5	123	70802.1
2.35557	50664.3	64086.4	125	71052.7
2.3661	69826.9	90369.4	154	60099
2.37048	67297.6	83311.2	151	60241.4
2.37346	82489.2	98398.7	164	73186.6
2.37495	53433.7	66549.3	133	60511.2
2.38056	79817.9	97459	166	52030.6
2.3951	91145.3	103536	171	247897
2.39679	49233.5	62839.8	123	53082.7
2.3968	48059.6	61000.8	117	53802.9
2.39991	48933.9	62162.2	120	51257.4
2.40069	50754.9	65842.6	126	73345.3
2.41378	112337	119345	185	252275
2.41471	68597.8	86439.4	152	72064.7
2.41607	92835.6	112916	171	73257.8
2.43087	55308	73823.7	137	44634.1
2.43135	66624.6	64143.5	143	161212
2.44301	242408	244963	229	302984
2.44923	65958.9	64481.8	139	194374
2.46385	95145.4	102953	175	126406
2.47183	64025.8	78700.2	148	80750
2.47478	62812.9	82214.7	146	71314.2
2.47519	94825.5	108655	177	120390
2.47875	102610	91252	183	282202
2.47922	232590	251203	220	305431
2.48837	98387.2	119055	173	109154
2.48845	76851.1	93120.2	163	77906.9
2.49013	66884.4	85805.4	151	75780
2.49779	62672.9	75607.8	145	62883.8
2.49807	50701.3	67850.7	130	80738.5
2.50088	63240	80194.2	147	72735.2
2.50409	56820.1	70417.8	138	44792.8
2.52567	94248.6	112016	172	134963
2.5272	80009.3	96598.9	165	61144.4
2.53261	56885	70222.9	139	59839.9
2.54277	70949.3	84520.8	155	66781.4
2.54346	53906.4	66661.3	134	81203.2
2.55135	65204.8	71551.2	146	120381
2.5577	53687.4	66989.4	132	49309.8
2.56134	93257.2	115640	173	113587
2.57338	69005.4	82927	154	95985
2.57489	49480	61472.3	118	66041.5
2.57806	58246.8	71804.3	141	49913.3
2.58448	61226.9	77739.2	145	76845
2.58505	79822.4	92699	161	174446
2.59635	85259.8	97444.5	167	99169.1
2.59821	67322	80501.1	150	167575
2.59965	55361	67567.4	134	67392.5
2.60208	50301.1	67233.6	129	39681.8
2.61103	55685.4	68861	136	87027.4
2.61353	50631.9	62029	122	60342.8
2.61553	69456.5	83183.5	153	78529.6
2.62683	72148.7	79365.4	156	79273
2.62984	120890	144799	186	149411
2.63317	68274.6	87545.9	152	73016.2
2.64107	93213.1	84801.9	176	148651
2.6433	50792.8	62394.1	122	45451.4
2.64754	66413.4	80417.1	152	105454
2.65185	73254	86565.9	160	137228
2.6541	131255	154461	191	104877
2.66026	74610.2	76600.2	152	144047
2.66217	62769.2	69830.9	141	102760
2.6668	217866	266900	208	78564.1
2.66814	71529.1	78559	152	221871
2.67848	193936	232344	206	172146
2.68218	55925.2	69801.8	133	127061
2.68266	54403.9	67448.6	134	73049.3
2.68854	62121.9	78533.3	145	67259.1
2.69158	160485	183639	201	121154
2.69771	62798.4	82137.4	145	93279.6
2.69954	59787.9	71974.6	142	42644.8
2.70101	82282.4	100504	167	87248.9
2.7013	52963.8	68735.5	133	51903.4
2.70384	58668	66309.6	136	118033
2.70584	64395.6	78874.9	148	57336.6
2.71179	231100	236765	225	269051
2.71739	137875	154582	195	84395.6
2.72677	58876.4	75148.6	142	117257
2.74167	115847	139772	183	108013
2.74913	78127.1	94510.1	161	98455.1
2.75415	192348	180131	223	327191
2.75489	72551.4	86878.4	156	92531.6
2.75845	74295.1	88287.4	159	87498.5
2.77362	94089.6	117790	172	84412.4
2.77431	68307.7	79493.1	153	102575
2.77703	102610	118050	180	138614
2.77855	66437.6	79568.2	153	93352.4
2.78041	59826.8	71822.2	143	59611.8
2.78233	55389	69811.8	135	93505.1
2.80251	77463.2	92813.3	162	57518.2
2.80361	52011.6	61236	118	122493
2.81195	58052.2	77359.5	140	101199
2.81206	73495	88587.5	157	99788.6
2.8269	68476	89312.2	152	80603.9
2.83473	69819.1	87688.2	153	83032.8
2.83585	72460.7	60341.1	146	137392
2.84226	53867	67095.8	132	64824.7
2.84674	97819.5	124654	172	99582.9
2.84907	51583.4	63661.9	125	48707.8
2.85424	120057	149333	184	108757
2.85669	57128	71915.2	139	66795.7
2.85698	88702.7	108076	168	135265
2.86359	72512.3	89014.2	158	48024.3
2.86647	87956.8	107081	167	153527
2.88063	65398.1	76067	150	83105.7
2.88271	278177	284034	232	260630
2.88539	89370.7	114997	167	93026.3
2.88687	48278	62081.6	119	31439.2
2.88813	63984.9	80561.6	151	54739.5
2.89008	141143	137812	203	167268
2.90758	55796.5	66028.5	135	72001.5
2.91066	50871	69595.7	131	51376.9
2.9129	61191.5	78055	146	107087
2.9144	70246.2	70322.6	149	183731
2.91513	95123.2	115740	174	134324
2.91731	239690	274857	215	128696
2.92464	84509.3	98496.2	166	138304
2.92622	72122.6	84432.3	156	55552.1
2.93357	68061.1	87145	151	116823
2.93587	83060.3	83690.9	167	149652
2.93848	67964.7	80421.6	153	83770.4
2.9389	54586.5	66082.2	132	72583.2
2.94135	96675.9	90701	179	170621
2.95174	51519.6	64256.6	127	68534.5
2.9616	67907.7	82402.9	153	90430.6
2.96515	61276.1	76749.1	143	42375.3
2.97817	83150.6	100275	164	116213
2.99021	71702.6	82042.2	155	122591
2.99089	51187.8	61967.4	120	100371
2.9932	125031	150499	187	104613
2.99505	104323	129497	177	98806.5
2.99594	64380.9	81028.6	148	54196.1
2.99641	63394.5	79954.6	146	59166.7
2.99981	55705.2	64553.4	131	110584
3.00042	72700.3	89056.8	159	36197.4
3.00427	109026	124088	183	167744
3.00464	66124.5	80133.8	152	93068.5
3.01335	54262.7	71459.4	134	60787.1
3.01833	53982.9	67113.8	134	35056
3.01848	87337.9	99766.2	169	160924
3.02575	124114	127160	194	173216
3.03461	51154.5	62266.4	121	68951.6
3.03823	52566.6	60402.7	117	100775
3.04016	93900.9	110145	173	127973
3.04401	53283.8	66343.2	129	53481.8
3.04538	57085.7	70268.8	137	89567.8
3.04865	64295	70255.4	144	160108
3.05267	94939.3	113495	174	109959
3.05343	92434.4	106861	172	183442
3.06129	94019.3	107872	176	149573
3.06647	55633	70793	136	93672.7
3.07746	74592.6	80036.3	159	203768
3.07979	53219.5	70684.3	133	75323.7
3.08433	87177.5	88905.6	167	174519
3.08993	51559.1	69333.6	131	45799
3.09267	68826.8	88322.1	153	37363.9
3.09805	60141.7	66717.3	136	87151.9
3.1064	56263.9	70719	138	93497.2
3.10874	99199.7	127276	174	75026.3
3.11934	72084.4	88321	158	75253.9
3.11963	71779.1	71956.6	149	173200
3.12218	65892.1	78188.3	150	86238
3.12313	87077.6	110205	166	126947
3.13262	61838.4	73245.8	145	57432.1
3.138	60571.4	64361.9	134	126258
3.13895	66690.6	74801.4	145	275790
3.14162	69093.9	81102.6	152	120879
3.14925	153596	162220	204	228123
3.15125	129368	149964	189	183440
3.15622	133512	152326	190	246181
3.16126	72025.4	85154.7	157	82943.4
3.16709	48325.6	60575.2	117	73595.8
3.18273	54747.6	70892.6	135	80346
3.18381	52842.2	61924.8	122	87356.4
3.19697	218611	259890	211	317923
3.20456	100167	120621	175	131116
3.20478	62968.9	79845.9	146	86623.2
3.21448	58798.6	68393.9	137	71148.8
3.21737	93570.8	110748	173	122413
3.2251	50113.7	62679.7	124	33207.7
3.22591	49855.4	63677.6	124	76842.4
3.23366	65734.7	80941.3	150	47168
3.23385	59138.1	70485	138	157323
3.23469	87841.1	98224	171	133340
3.24346	55371.6	65926.6	131	79779.2
3.25146	294239	318933	227	165465
3.25455	49241.2	63042.6	123	73055.7
3.25983	54098.5	67240.3	133	46469.3
3.26261	60021.5	70067.2	139	87034.7
3.26919	72291.5	91919.5	155	62325.8
3.27626	110258	121769	184	129173
3.28095	47227.3	63390.9	121	55036.1
3.28225	58450.7	74033.1	141	63892.2
3.28282	52254.4	64699	128	65985.1
3.28955	75853.6	90456.8	160	81124.9
3.29081	127302	140080	190	184631
3.29575	169019	200310	201	183258
3.3	109951	108469	187	142912
3.30282	98459.8	118356	176	68181.4
3.31586	57196.5	73254.7	137	89787.9
3.3264	45940.5	60766.7	117	56268.8
3.32985	65452.9	64771.8	125	154720
3.33058	61555.9	72714.9	142	85472
3.35686	58988	60909	126	100759
3.36157	59107.4	68742.2	135	112503
3.36275	109023	132331	181	118832
3.36383	59971.1	63511.8	131	90908.8
3.36424	87722.5	80278.2	168	156903
3.36805	124211	98724.6	207	251790
3.38416	84549.3	92295.8	167	146071
3.39136	59136.1	77207.2	143	90073.7
3.39765	86636.6	104974	168	88282.9
3.40287	94249.2	112898	176	127996
3.40582	51560.6	65571.5	128	52363.7
3.40631	57490.2	71844.6	141	37996.9
3.40705	46785.8	62723.4	120	84042.3
3.42191	67921.5	77434.6	150	134779
3.42203	54003.6	63011.2	126	60720.4
3.42241	51644.6	65417	129	68115.6
3.42471	53672.9	69314.6	132	81243.3
3.42678	92795.6	105622	172	122120
3.42801	83693.1	99234.2	165	86547.3
3.43914	50518.8	63252	123	91215.3
3.43992	75927.5	87786.7	161	113732
3.44112	69707.3	79035	154	89764.2
3.44321	53476.7	66003.8	129	86352.5
3.44871	59191.5	72502.1	142	78849.7
3.45007	55614.6	72365.4	137	71419.4
3.45037	80829.1	100540	163	68443.1
3.45501	96857.9	119137	174	89298.2
3.45582	66491.7	84734.7	151	78086.4
3.45606	69167	78674.4	152	129350
3.45901	70739.9	73743	152	116848
3.46247	50360.7	64843.5	128	24119.7
3.46386	80040.4	81884.3	163	172978
3.48338	55320.8	63971	126	72511.2
3.48559	57812	69350.4	137	93118.5
3.50165	50840.9	64995.8	127	64196.1
3.50315	65922.6	76137.6	148	75299.5
3.50712	113095	137311	182	173390
3.50953	48789	60886.6	118	47238.5
3.51234	130964	114537	199	321789
3.51614	107861	127406	182	131145
3.51635	57361.4	69475.8	139	71298.3
3.5465	75852.6	93100	160	42072.4
3.55111	49243.6	61544	120	64313.1
3.55542	91990.2	105165	171	249301
3.55705	66385.2	77995.7	152	99794.8
3.5592	60369.1	80186.4	144	67743.3
3.57874	90690.7	99248.8	172	174960
3.58101	105687	118572	182	178133
3.5816	87232.6	98486.1	169	99244.7
3.58263	61307.8	75710.9	144	78849.3
3.58351	62002.6	74392.6	143	82264.2
3.59061	143738	148000	202	307316
3.59213	84600.1	78541.1	169	177629
3.5961	61018.1	62959.7	134	155113
3.59721	91561	116377	169	90445.1
3.59856	93851.1	109286	173	86854.3
3.6003	73471.6	85815.5	157	103049
3.60507	54013.4	66598.6	133	77143.4
3.60841	55595.9	63399.8	129	113850
3.60957	57349.8	66954.7	131	124278
3.61115	55981.2	67466.6	134	70082.9
3.61394	87266.3	100445	170	157476
3.62717	134761	153563	193	157396
3.63046	83578.9	97882.4	168	112340
3.63923	56280.5	67962.7	138	60269.5
3.64526	71179.6	89551.8	154	103167
3.64663	59133.3	73496.6	144	67741.2
3.64769	55037.9	69214.9	134	60271.3
3.64907	57958.9	73963.7	140	84030.1
3.65121	69067.9	83714.4	152	91672.8
3.66666	48741.4	61382.7	119	65832.6
3.66813	115642	140292	183	149482
3.67161	57071.3	74116	138	70055.8
3.6776	65567.1	66176.3	140	82417.2
3.68203	147305	169546	197	315282
3.6843	72574.5	91293.4	156	86495
3.68453	48585.3	63842.2	123	52978
3.70517	52817.9	63658.6	127	87546.4
3.71753	72701.3	81968.3	152	73020.2
3.71878	66635.3	85969	150	69478.9
3.72086	52739.4	62182.4	121	73150.6
3.72328	89301.9	93479.7	172	117256
3.72331	52031.2	65576	128	43084.9
3.72922	55712.3	67751	133	67565.2
3.73115	47738.8	62040.2	119	62060.6
3.73294	44027.5	61848.6	118	34032.2
3.73886	54290.8	62334.7	125	160835
3.7417	99878.8	128677	173	75374.6
3.74288	54286.2	73381.3	136	63317.9
3.74464	83865	94076.6	167	113087
3.74595	66095.7	75329	146	219133
3.74773	59336.2	76713.3	142	69235.4
3.75065	53274.7	66412.6	129	63431.4
3.75294	76755.6	91129.9	159	123774
3.75693	59416.4	71303.7	140	79098.2
3.76674	102738	114887	179	149493
3.76777	61974.6	81612.2	146	61264.8
3.78297	68128.6	84115.4	151	59996.1
3.78311	215886	232376	219	112488
3.7899	68391.6	82231.5	153	78642.4
3.79669	59530.7	80700.5	143	47886.9
3.79899	65029.5	81777.9	148	95019.8
3.7995	99196.7	108036	179	218898
3.80546	75016.5	89201.3	161	34940.5
3.81802	56523.9	74478.9	138	30591.7
3.82103	87745.6	96116.2	172	101524
3.83302	56698.7	69552	134	148779
3.8376	82596.8	93125.8	167	83940.5
3.83773	58638	74455.4	141	28982.8
3.84097	85708.4	109334	165	97435.2
3.8504	94981.4	122767	171	162373
3.85614	77543.9	87715	162	87014.3
3.86255	67236	71005.8	147	150241
3.86747	78294.1	98311.4	165	44738.1
3.87328	97902	119936	172	149199
3.87341	121066	149633	185	109403
3.87735	50187.3	67056.6	128	77426.7
3.88039	83022.7	99335	165	92366.6
3.88058	147407	148886	204	198272
3.89039	99423.7	125160	174	97241.5
3.89141	49082.1	62912.6	123	50208.8
3.89765	212598	260717	207	89815.6
3.89811	62342.6	75220.3	144	79955.3
3.89925	143155	130122	207	202794
3.90582	53322.4	68486.9	133	73566
3.91959	84451.9	100380	167	83998.6
3.92168	70297.6	76702.1	153	111629
3.92506	260601	302462	217	113962
3.92698	51153.9	65336.3	128	52966.6
3.93023	77292.5	84518.6	160	83184
3.9304	70104.8	85582.6	153	52692.8
3.93989	54615.6	67620	132	111458
3.94134	58022.6	67536	137	57257.7
3.94192	134253	148575	194	321640
3.94233	52871.6	62371.7	122	103822
3.9493	97153.9	108741	177	145713
3.94966	63646.6	63023.5	128	277603
3.9541	56351.1	60131.7	118	166498
3.95874	80544.2	76090.6	165	283109
3.96601	63365.7	68581	142	127793
3.96691	66713.7	77003.4	150	111795
3.96963	57630.3	74079	139	64489.9
3.96983	262938	286132	224	284222
3.97096	70938.7	86608.5	156	138429
3.97195	56858.4	66323	133	71074.9
3.98753	72097.9	86916.5	158	54763.7
3.98957	52448.9	62698.7	124	66908.4
3.99608	60148.4	66535.8	136	119508
4.00609	58157	73325.3	140	72177.9
4.01145	58965.1	72718.2	142	50737.4
4.01456	110928	135437	182	90332.6
4.01513	99123.4	123557	174	101912
4.02425	89238.7	111448	169	69431.6
4.03245	59603.8	76583.4	143	49243
4.03265	73546.6	81732	157	129555
4.03491	49278.6	64101	124	48538.2
4.03558	88672.8	110797	169	71446.9
4.03767	136312	163160	191	88420.8
4.03848	109488	130217	182	93251.6
4.04394	51677	67222.4	131	54347.1
4.04536	56346.9	69259.7	135	79060.7
4.0473	74850.1	89395	157	130778
4.05755	60345.4	70672	144	78257.4
4.0595	109176	120432	182	205894
4.0636	66961.4	76002.1	148	75917.1
4.06627	53134.8	64409	130	67609.1
4.06765	93793.1	89763.5	173	304679
4.07158	74920.6	80604.2	157	107214
4.07842	115107	130771	186	145311
4.07889	282554	319549	223	228183
4.0881	48536.3	64057.3	124	37538.2
4.08951	54041.4	65615.2	135	47025.8
4.09565	206398	210447	219	165008
4.09651	97698.6	112538	179	127042
4.10801	53735.7	67439.7	134	39527.9
4.10925	75916.7	91816.5	162	79101.1
4.10961	58769.2	70740.3	139	79370.1
4.11264	59207.6	74891	141	71038.1
4.11288	71436.9	81930.2	155	62147.3
4.11611	50565.9	65181.8	127	76345.5
4.12675	93515.2	112409	172	167245
4.12823	53553.8	67384.8	130	64993.6
4.1307	79211.9	94605.3	163	97174.8
4.13478	65800.5	65947.8	140	152317
4.15513	94629	111925	174	101621
4.15614	58019.5	72564.8	140	45917.6
4.16089	49632.7	64876	126	37398.4
4.1659	108600	109592	184	294651
4.17498	84615.9	103467	165	104725
4.17638	60752.1	70801.9	139	120999
4.18982	52559.1	64424.6	130	54450.6
4.19909	57776.6	62819.7	127	116740
4.1993	49846.2	68230.4	129	53323.1
4.20427	45001.8	60985.1	117	33728.2
4.20455	110873	105263	189	292262
4.21081	66031.4	79574.9	152	85881.2
4.21287	63845.7	83978.7	148	84814.8
4.21368	74642.9	79195.2	157	97456.4
4.21462	87853.4	104979	168	125410
4.21465	242854	278650	216	173213
4.23885	51479.1	64802.1	128	73776.9
4.24032	244490	282993	216	186916
4.24517	82963.4	86676.8	167	202784
4.24885	49171.4	65035	125	71115.7
4.25554	168864	194996	202	175285
4.2656	53388	65128	129	45504.3
4.26931	96722.2	117457	175	95579.8
4.27459	81943.5	95357.9	164	124096
4.27757	49283.5	62506.1	121	49685.6
4.2864	67261.5	83713.3	152	72910.1
4.29026	64725.4	80691.5	149	66706.8
4.29103	78643.1	84919.5	161	136284
4.29298	78432	92274.6	160	115245
4.30255	54267.2	60596.5	120	89492.7
4.30547	55127.4	70572.3	136	73258.8
4.30592	61181.1	81539.4	145	60145.2
4.30609	69802.2	84948.6	152	70252.9
4.31062	58492.3	69615.8	139	104060
4.3207	101889	93993.8	180	161292
4.32174	128168	150949	190	147486
4.32234	155211	160297	205	270117
4.32609	79407.7	93610.7	164	43243.5
4.32709	49046.8	63798.6	124	64155.8
4.32731	53244.5	60952.6	121	96301.4
4.33154	68756.8	83530.7	152	72757.8
4.33408	52797.9	63134.4	126	99417.3
4.3347	59359.3	61308.8	122	209404
4.33738	66266.6	83382.9	150	43566.2
4.34094	148751	170231	198	215167
4.3467	134520	118578	203	190849
4.34696	49026.7	65180.6	125	38355.4
4.35534	140978	153160	197	211531
4.35971	64742.8	77357.3	150	42729.4
4.36304	76243.1	90537.4	162	69423.7
4.36425	60943	69660.6	140	68753.4
4.36715	112818	113083	189	313054
4.37214	71733.1	90039	155	112061
4.38053	129343	137118	192	306233
4.38062	53288.1	70383	134	31751.4
4.38625	72450.6	84965.4	156	186561
4.38879	47221.7	62919.4	122	67996.9
4.39	75124.7	92648.6	162	51083.9
4.39223	83728.5	100812	166	63417.7
4.3975	94337.9	108684	175	71894.7
4.39993	61935.2	67548.3	141	105752
4.40359	62964.9	61299.8	127	115984
4.40499	64808.1	73119.2	150	140294
4.40529	50522.9	63600.3	128	30650.9
4.40795	73180.4	96314.4	156	75868.5
4.41075	55126.6	67841.8	138	56929.1
4.41307	258117	270312	226	286985
4.41418	57753.6	77508.5	140	57006.5
4.43017	68342.9	84612.6	153	87905.6
4.43595	99404.2	117466	178	120253
4.43729	111661	89476.8	197	203404
4.43858	97806.6	118066	174	112473
4.44237	64499.1	78905.1	148	89550.4
4.44919	87592.2	110921	166	125083
4.45229	207605	229456	211	175340
4.45326	90242.8	112870	169	151995
4.45365	59759.6	73174.1	142	63658.6
4.45479	81836.7	91470.4	165	144611
4.46142	57813.7	65993.8	134	119970
4.47441	77055	84843.4	161	174425
4.48208	115729	132832	185	115028
4.48382	76815	90422.1	158	212692
4.48651	63366.7	65139.2	138	166566
4.48768	61644.8	68037.8	139	124690
4.48872	60217.2	73288.3	142	82745.9
4.50146	219678	274046	207	120565
4.50615	73918.1	76223.8	158	108143
4.50746	49741.6	62198.1	121	99155.4
4.51075	71683.1	84925.1	157	62657.6
4.51498	74115.4	88756.6	158	63996.3
4.51529	70127.6	78497.4	153	163872
4.52039	51024	65531.2	128	48633.8
4.52222	48022.1	61677.3	118	31211.1
4.53313	79926.3	96624.6	162	98948.6
4.54065	48382.9	60513.6	117	54143
4.54362	49217.1	62341.4	121	58141.7
4.55208	57736.2	60503.5	120	234963
4.55287	72416.6	81231.4	155	112599
4.56107	78366.6	93681.3	162	105715
4.56222	90779.5	100079	173	135599
4.56536	50708.8	64199.5	124	78728.8
4.57519	54037.2	65490.9	127	60427.5
4.57769	71381.6	79206.4	153	122688
4.57954	47545	64415.7	123	29848
4.58041	46472.5	62916	120	36909.1
4.5845	58076.8	77085.1	140	80345.9
4.58854	50031.6	65438.2	126	53562.8
4.58904	62292.6	83858.9	146	73021.5
4.59366	82831.7	99332.8	167	65848.5
4.59408	141329	167451	193	219911
4.59561	58891.3	64521	134	114384
4.6004	56498.9	60771.2	123	82463
4.60262	107829	138126	177	165016
4.61177	54915.2	62015.5	121	247102
4.61178	60842.4	75974.1	145	57158.8
4.61695	69597.4	85295.8	152	161343
4.62199	254122	278071	221	270982
4.63229	178045	211712	203	224204
4.63369	51555.7	62510.6	124	78718.4
4.64006	97381.9	116579	177	84866.8
4.64785	97482.7	117136	176	137243
4.65327	64425.3	63981.1	134	81461.6
4.65585	54965.8	68117.3	133	57970.1
4.65683	47275	63073.9	121	37388.6
4.66377	55460.8	70463.7	137	73152.8
4.66459	61604	70902.7	141	73375.1
4.67349	233607	267550	215	164567
4.67483	50643.9	64718.1	125	82959.2
4.68829	110890	136298	181	92840.3
4.69186	102909	118727	178	139588
4.69891	63163.6	61053.4	122	136116
4.69957	79710.7	75364.8	162	207546
4.7039	68119.6	83711	152	102057
4.70913	68759.9	83978.7	154	103830
4.71482	229110	244541	222	291213
4.71537	97629.8	106406	177	132579
4.72925	63162.3	83687.5	147	51921.9
4.73156	53441.4	65299.4	131	72705.1
4.73667	94950.6	87437.3	179	229102
4.74527	56430.9	63995.7	127	101559
4.74581	57526.1	69648.3	140	59056
4.75419	113955	139856	183	113414
4.76877	78941.1	89526.1	162	116789
4.77528	61102.1	78631.8	143	89499.4
4.7768	61794.7	76343.7	144	33689.7
4.77835	78733.5	81301.9	160	128290
4.77855	50538.8	60249.3	118	87836.1
4.77991	176324	190646	209	232958
4.78712	97522.6	111172	177	167997
4.79318	49907.5	62945.1	123	58217.1
4.79695	259295	263369	230	290708
4.79894	66977.7	84217.3	152	87137.1
4.80142	229750	266137	211	219792
4.8072	151683	192446	192	96006.8
4.81289	96623.4	112862	175	112154
4.82216	55357.7	64070.7	129	82614.7
4.83638	68476.9	80565	151	147831
4.83776	60350.3	71135.7	138	151946
4.83784	79089	93779.8	166	78122.9
4.84006	114806	106799	192	248126
4.84473	57756.4	70776.2	138	55555.7
4.84842	49543.8	64923	125	44971.3
4.85053	221637	266824	211	240187
4.8527	61701.3	74149.6	144	74997.6
4.85785	49841.4	68581	129	63214.6
4.86033	54329.1	73522.4	136	57564.7
4.86145	49361.2	61432	118	47886
4.86815	50405.6	61718.7	120	84707.4
4.87006	47984.3	61082.6	117	45717.2
4.87026	79390.7	92223	161	146632
4.87153	74469.7	93851.5	157	68745.5
4.87746	77392.2	93903	160	109277
4.87919	50328.2	63455.8	123	71565.8
4.8822	48227.6	63450.2	122	30100
4.88339	58531.1	71597.1	138	70543.6
4.88447	74697	77181.4	159	136946
4.89392	57001.1	72266.9	138	51322.4
4.89485	94167.4	100467	175	152425
4.89647	49675.4	62820.8	123	42186.6
4.89957	206673	216204	216	223389
4.91942	60214.2	72809	141	128091
4.91962	252401	283553	221	181061
4.91983	55195.7	69102.9	136	45277.2
4.92224	89745.4	111091	168	144982
4.92406	55808.3	70356.2	137	59482.7
4.92658	68126.3	80251.4	152	38129.9
4.94077	45583.1	61584.3	117	44091.4
4.94426	59694	75346.9	142	55150
4.95011	54339.2	60744.3	120	78988.7
4.95439	55633.4	62996.6	127	98371.1
4.95974	68412.3	89079.2	154	55949.8
4.95983	80922.8	97183.5	164	119092
4.96032	112500	127176	183	241338
4.96187	47009.1	63005.6	120	38688.3
4.96246	60366.3	73453	138	170979
4.96529	53083.5	68461.1	133	61236.4
4.97048	204595	182449	230	321067
4.97055	128168	136602	194	270788
4.97571	87984.4	106400	171	68843.9
4.97591	76086.7	91976.6	159	69254.3
4.98152	200528	218649	215	324554
4.98397	164481	181033	203	146976
4.98614	72542.7	77040.3	154	131071
4.98782	70127.8	91072.8	154	87479.3
4.98784	79768.4	87913.3	165	152554
5.00027	81294.5	105441	161	150126
5.00151	53607.8	67696.2	131	73591.7
5.00567	45302.5	61256.2	117	58792
5.01417	48610.9	63869.1	124	66485.2
5.02506	57995.9	71354.1	139	89582.2
5.03587	49104.3	63739.2	124	59631.1
5.03818	79596.6	87810.2	160	157346
5.04742	44472.8	61922.6	117	69553.3
5.04747	130649	126831	200	265862
5.06074	114506	133464	183	132316
5.06321	68791.6	81058.9	153	88067.9
5.07586	74673.3	88318.7	158	67691.3
5.07713	75517.5	92225.3	159	103416
5.08009	192191	212118	211	260532
5.08281	51096.1	63486.1	125	75961.1
5.08859	133170	119448	202	318308
5.08907	58616.3	73160.6	139	94161.4
5.09423	110593	128589	181	183128
5.09623	78328.5	102574	160	75101.9
5.0964	107443	129818	180	133065
5.09722	48922.1	63159	124	27173.1
5.1068	66955.1	79882.9	151	73741.6
5.10829	52191.3	66743	129	105177
5.11473	78038.7	90026.7	161	189034
5.11562	48896.4	63831	124	118596
5.11747	48709	62550.9	120	45187.9
5.14007	53066.4	63952	130	47221.1
5.14067	63180.6	77950.9	147	58471
5.14807	48708.9	61102.7	117	50029
5.15427	90980.5	91642.9	168	195803
5.15488	94787.7	104918	174	161860
5.15619	45715.5	61474.6	117	67731.8
5.16107	53241.3	62528.5	125	32999.5
5.16264	79132.5	94551.5	163	91147.6
5.16318	66698.8	82474.6	151	63080.2
5.17394	71761.6	77745.9	154	113421
5.17467	61791.5	74081.3	145	73764
5.17834	69512.2	89084.8	153	74778.9
5.17839	105506	115157	183	106608
5.17995	59063.8	66666.9	137	91541.8
5.18037	71701.2	89373.8	156	124421
5.18862	98675.9	114230	175	222960
5.1911	68823	81467.7	154	69353.6
5.19165	228878	282868	210	119341
5.19424	51202.9	61261.8	122	64878.8
5.19449	75507.2	81540.5	159	158793
5.19617	51795.7	64904	127	55574.8
5.19862	53376.2	61361.4	123	84858.7
5.20223	52305.5	63491.7	126	64803.2
5.20293	81807.2	101276	164	89186.6
5.20485	53169.6	67144	132	49809
5.20921	89707	110048	170	77300.7
5.2223	69900.7	72733.9	150	199398
5.22287	94291.3	123071	170	74989.4
5.22576	53805.9	66656.8	130	51272.8
5.22667	93636.4	112017	172	110861
5.22759	53854.6	65627.5	132	52338.6
5.2308	49852.1	60418.4	117	116495
5.23146	78545.3	100811	161	43016.9
5.23256	76122.6	92889.4	159	135208
5.23382	82150.9	98168	166	65111.5
5.23463	116216	135797	184	154330
5.23518	49897.3	61727.7	120	75935.4
5.23609	63096.9	72313.9	146	137470
5.24511	54753.1	63301.3	126	92981.6
5.25449	72642.8	90098.4	156	58009.9
5.26131	187824	224810	204	236740
5.2752	158216	179128	201	206413
5.27778	84878.4	96733.3	168	106752
5.27897	58896.7	70156.8	140	72340
5.28518	60249.8	71097.6	142	91192.5
5.28799	56284.1	74063.4	138	64648.4
5.29501	60075	66335.4	135	116512
5.29613	52046	60604.3	120	80780.4
5.30242	51009.4	64533.3	126	59350.1
5.3244	57761	67438.6	137	78594.2
5.32469	55429.5	69645	136	53952.1
5.33206	48956.4	64557.9	125	48759.3
5.34319	51741.1	65251.2	128	30284.2
5.34345	49457.3	63888.2	123	62780.8
5.34616	64251.9	78542.2	146	114365
5.3475	76161.9	86925.4	161	96721.7
5.34975	79314.3	89845.3	163	132182
5.35049	91668.4	114666	170	86113.6
5.36776	71316.9	89528.3	157	38909.8
5.37742	206892	223780	216	247873
5.37947	86757.9	83769.3	170	194773
5.38143	62111.8	66354.4	137	141222
5.38331	57878.5	75775.8	141	51433.7
5.40093	98340.9	93769.8	177	156975
5.40304	71580.6	91315.8	155	74369
5.42138	97993.2	82212.5	185	181468
5.42249	61581.9	78781.9	145	89652.9
5.42433	222396	250115	215	214875
5.4256	62681.7	77448	144	97981.8
5.42883	64018.8	77091.8	148	59866.7
5.43237	63340.4	72803.4	143	112388
5.43337	130564	152544	192	161261
5.43579	55509.6	67613.3	135	83495.2
5.43639	76332.6	98801.9	159	88152
5.44151	56085.1	67733.1	135	61859
5.4461	45912.2	61448.8	117	75712.3
5.45717	47134.4	61517.1	118	36385.1
5.45842	49222.1	66255.8	127	48887.9
5.46192	55010.3	65386.7	132	75691.6
5.46262	55831.5	68265.1	136	49705.4
5.46293	56621	71345.1	138	36057.7
5.4661	79474.8	104824	161	78258.4
5.4683	57224.7	69067	137	95155.1
5.47849	78573.6	100521	160	129698
5.48003	54303.5	65499.8	131	72182.4
5.48031	70049.6	71882.7	154	129224
5.4893	61266.5	79166.1	145	62174.4
5.48978	49700.6	63388.6	123	85364.4
5.49474	92548.2	89360.3	175	180372
5.50115	125021	137176	190	273441
5.50314	47735.2	61838.6	120	51911.3
5.50458	54843.9	68754.6	132	29343.3
5.50551	60669.1	72637.6	144	37615.2
5.50566	65428.8	85215.2	150	56478.2
5.50729	46410.8	62796.2	119	36918.9
5.5109	72610.6	85161.4	157	75810.8
5.52734	95325.6	106856	175	181049
5.53327	47008.8	63627.2	124	60690.1
5.53758	50742.7	62824.2	123	92688.6
5.53861	64607.9	77021.3	148	104774
5.54294	88705	101381	170	151697
5.54472	56812.1	70440.2	138	57181.1
5.54907	53225.6	67316.5	130	101214
5.55729	82887.2	102915	165	57149.1
5.56534	69136.9	76078.2	152	175057
5.56724	73323.4	81038.7	158	98761.1
5.57151	54292.5	66560.5	131	58204.8
5.58525	72425.3	83669.6	158	83242.5
5.59269	110072	105775	189	271592
5.59655	61076.6	77537.6	143	90382.7
5.60875	105331	122978	178	136525
5.61474	66488.9	67791.4	144	104738
5.61575	86586.1	97363.8	170	248203
5.61741	55803.9	73641.1	137	73367.4
5.61741	60286.7	76479.2	143	155298
5.61959	48142.4	60966.1	118	73113.8
5.6237	62052.1	76437.8	145	63127.7
5.62507	127310	148469	190	116226
5.62843	59832.2	74421.8	142	70750.3
5.63048	52016.8	64267.8	127	77687.9
5.63882	53609.9	67504.6	133	53088.7
5.63904	120649	120812	191	199642
5.64126	76098.8	95020.8	159	89503.2
5.65248	91035.3	99829	174	131306
5.65408	69155.3	85934.2	151	85027.7
5.65441	50935.2	60318.7	117	71434.1
5.6587	70556.3	74735.4	154	140769
5.66097	46712.5	61463.4	117	51682.3
5.66315	112961	139170	181	97739.6
5.66791	70651.1	80823.7	158	119632
5.66875	71832.4	86088.8	156	68861.2
5.67155	125569	118349	199	213695
5.67489	50931.3	66683.7	128	57209.8
5.68183	112970	125147	185	146355
5.6908	79322.4	93963.5	165	121312
5.69433	63555.5	75999.8	148	67904.6
5.69778	199329	233941	208	77299.9
5.69806	53130.1	67285.1	131	69282.8
5.69951	62722.1	70220.6	143	104308
5.70461	55432.9	67950.4	135	74142.4
5.70729	60772.2	75645.9	143	74721.9
5.70841	67802.2	77004.5	152	147781
5.71162	68211.7	78106.6	153	89633.3
5.71514	66115	74819.4	148	107412
5.71738	51561.2	70450.2	131	91935.7
5.71904	87760.9	96878.9	170	136627
5.71993	81504.4	90091.7	165	132835
5.72674	50484.1	64571.4	125	49731.9
5.73935	58384	67061.1	134	82166.8
5.74865	64761.1	79941.1	149	65692
5.75058	50465.3	66029.6	129	73342
5.75354	47728.9	60956	117	33330.8
5.76161	69852.8	76500.5	151	137270
5.76666	101083	126208	176	55068.6
5.76715	47147.7	62166.7	119	42954.9
5.76731	70248.8	85378.7	156	67980.6
5.77222	83016.3	94638.9	168	101769
5.78437	53645.3	62804	125	86684.8
5.78825	82786.2	93064.2	165	147841
5.79305	64507.7	79058.6	151	46132.1
5.79387	66006	74387	147	119771
5.80042	49890.5	65653.3	129	43476.5
5.80074	72324.6	84497.3	156	70820.4
5.81174	111838	142499	179	103898
5.82091	63403.4	72992.6	144	92718.6
5.82175	59457.4	74167.5	141	48940.9
5.82544	58868.2	71299.2	139	84911.6
5.83643	72272.2	79540.2	157	83978.4
5.8372	57922.2	68932.6	139	72385.2
5.8388	94895.5	79496.5	182	269695
5.84483	242372	248664	224	316697
5.85176	46774.2	62846.6	120	58624.8
5.87423	59536	77614.9	142	71327.6
5.8768	109186	132929	179	137654
5.88064	76050.1	86292.6	164	151324
5.88159	64327.7	69304.5	143	72938.9
5.88334	144998	171550	194	198822
5.88462	50446.7	66972.6	130	43102.6
5.89622	59851.3	73044.2	144	86273.1
5.90061	61998	73142.7	144	78074.1
5.90077	88316.5	112293	168	37756.4
5.90763	58752	70579	137	126379
5.9083	56589.5	68639.2	138	52204
5.90943	53032.9	69614.7	134	56040.8
5.92521	61448.4	72378.9	144	52642.2
5.928	57561.8	75362.6	142	62598.5
5.93287	88836.4	88504.6	172	128182
5.93342	57232.1	67075.7	136	73477.8
5.93874	55135.9	66150.6	132	71912
5.9555	110845	124938	184	120845
5.96103	80923.2	81419.5	163	180870
5.96184	64212.4	75883.4	147	73174.9
5.96211	78697.6	88785.8	163	89403
5.96763	63539	82008.6	146	79937.4
5.97301	76829.9	95650.2	161	99351.5
5.97878	91312.6	97437.8	176	172768
5.9812	101888	116973	178	118828
5.98197	65430.5	80047.5	149	131781
5.98238	47995.2	61234.9	118	61649
5.98546	72115.5	94188.6	155	72648.6
5.99587	110191	137627	179	138338
6.00682	64521.3	74340	148	74151.3
6.00918	59813.3	78109.9	143	56556.1
6.01025	55655.8	70063.8	134	103048
6.01046	54637.8	67149.6	135	45281.4
6.01517	66712.9	79559.2	148	104566
6.01929	69490.2	83932.8	152	98793.3
6.0236	69876.3	85084.2	154	81128.1
6.02378	87962.4	96877.8	169	200868
6.02945	112500	136848	181	173825
6.03967	65705.8	73420.5	146	163296
6.04321	69769.8	84621.6	155	38162.9
6.04407	55443	65246.7	131	57303.2
6.05335	100590	115855	177	126289
6.05841	75200.8	79487.5	155	84410.6
6.05897	99727.7	116875	176	117136
6.06397	46727.8	61414.1	118	40415.9
6.06665	71002.2	85335	154	98673.6
6.08799	50161.5	62998.9	123	51736.8
6.08938	65534.8	82770.2	150	102416
6.09023	78613.3	97546.4	162	85471.5
6.09254	71213.5	90220.5	155	80903.3
6.0967	51139.5	63829.9	126	55084.5
6.09809	129063	122525	200	219889
6.1003	59556.6	71107.7	142	53563.8
6.10369	56494.3	70532	138	72443.9
6.11415	66073.2	76246.2	148	114278
6.12471	64871.3	72974.7	147	130985
6.13406	105196	120317	180	178695
6.13497	82947.9	88804.8	166	127074
6.13723	60623.3	71092	141	68252.4
6.14037	61075.4	68723.2	139	61475.4
6.14416	186007	198387	211	258171
6.14462	75995.1	95023	159	82855.3
6.1496	97178.9	108319	176	195562
6.15491	60941	71737.1	141	179654
6.15798	214017	223867	221	247286
6.16179	123968	151776	186	94854.5
6.16241	67323.2	85381	152	69830.8
6.16691	74270.7	92812.2	158	89690.1
6.16899	162607	188724	199	132213
6.17302	72677.6	84394.2	158	105332
6.17633	86150.4	87806.9	169	91065.1
6.17865	105372	126235	178	105483
6.17968	77887.2	86262.4	161	144303
6.19063	126103	138285	192	199592
6.19264	142877	174773	193	150921
6.1967	62368.7	75441	144	74980.6
6.20328	56400.8	72074.2	136	104726
6.21102	101862	119130	178	134751
6.21408	95120.6	115996	172	88945.7
6.21453	52525.1	64328.3	127	60960.9
6.21913	49899.4	64285.8	124	81644.9
6.22071	62193.4	73205.4	144	93893.7
6.22143	70414.1	91110.9	154	71069.4
6.22437	63974.8	73087.8	146	76585.4
6.2303	65644.9	79973.6	150	76739.9
6.23419	81185.7	100883	164	75749.9
6.24592	79680.7	93822.4	164	95765.1
6.24669	221614	263422	212	167367
6.24722	80216.7	103317	162	80179.3
6.24782	73797.4	89749	157	68305.2
6.24803	97311.6	117434	173	135351
6.24982	77131.7	79944.5	163	204792
6.25128	69855.2	80411.5	151	102449
6.25482	182382	214501	204	235491
6.26285	91626.1	107121	173	99875
6.26393	47838.5	62127.5	118	39225.2
6.2671	74449.1	89284.2	157	105441
6.27485	52860.3	67178.7	131	48339.3
6.28694	112385	136074	183	92477.6
6.28706	46914.6	64359.7	124	37887.3
6.28794	106988	131136	180	104678
6.28897	247740	265268	221	293080
6.2927	82635.7	98543.2	166	86892
6.29294	73571.5	90587.8	157	96056.9
6.29398	182274	212585	204	151029
6.30094	70028.8	86215.4	154	40959.9
6.30664	95214.2	110598	174	124270
6.31871	55416.2	66354.4	134	38223.8
6.32299	107047	131087	179	85491.2
6.32455	58890	73361.1	142	85269.3
6.32978	99061.1	108892	179	126265
6.33181	110516	134597	180	207507
6.33525	132951	145270	194	141413
6.34488	54829.8	69589	136	61888.3
6.34603	73566.4	80800.2	157	103480
6.34734	80007.9	102988	163	97981.3
6.34797	77018.6	89389.4	161	106316
6.35638	74460.9	77121	158	227717
6.37006	76706.9	92136.8	162	84968.5
6.37123	59550.8	67153	137	160494
6.3727	90179.3	111664	168	168936
6.38223	60950.7	78531	144	62070.8
6.38621	86969.7	87832.6	170	118825
6.39368	194886	219557	210	216687
6.4105	48305.2	60639	117	55120.7
6.4152	48373.1	65940	125	58143.4
6.41589	90296.4	96005.3	171	182566
6.42256	111976	131691	183	175250
6.42754	45717.6	64176	121	61238.7
6.42869	110065	125620	184	164805
6.43158	48000.1	62128.6	120	86938
6.43239	63261.8	74277.3	144	170094
6.44481	52377.1	67756.6	131	58813.8
6.44989	74438.2	89689.6	159	92465.8
6.4576	47716.8	60764.5	117	54192.8
6.46949	49662.6	67735.4	128	54921.3
6.47046	77918.8	93157.1	161	107125
6.48238	113221	138887	181	144116
6.48654	121906	114944	199	213920
6.48703	54003.7	65516.6	130	60054.5
6.49198	53879.2	70453.6	133	37555.8
6.49486	51416.3	63117.6	123	70408.9
6.49999	55092.6	67677.1	131	138311
6.50537	186232	212013	208	199278
6.52654	263224	283975	226	250793
6.52783	57471.6	73440.6	137	56406.1
6.53047	54932.7	66584	133	82803.1
6.53103	52989	69155.5	135	64202.9
6.53754	52565.2	67724.2	131	87103.2
6.54039	59055.4	71675.5	140	57200.7
6.54735	50286.5	64344	126	82421.7
6.55985	86718.7	98257.6	170	72052.1
6.56021	57817.5	72252.3	140	56443.8
6.56077	57512.1	72677.9	139	104267
6.56359	113055	94540.3	195	174034
6.5655	59292	75522.7	143	99354.4
6.56724	56796.4	72082.1	138	53310
6.56887	52521.9	67702.9	131	63852.8
6.57297	79309	95016.3	163	67954.7
6.57339	64942.6	82999.8	148	88678.9
6.58526	61342.3	74775.7	145	67749.4
6.58814	114717	84558.9	194	227694
6.59771	77375.6	77585.8	160	160402
6.59829	50114.2	63879.2	127	31585
6.60128	94464.5	102771	175	178272
6.61936	114957	149951	179	122202
6.61969	126273	143191	191	179570
6.6263	50023.3	63245.3	123	88867.8
6.62831	88072.4	109212	168	102129
6.6316	94457.3	96442.1	175	134253
6.63208	97215.3	112967	174	128921
6.64536	81024.3	97185.8	165	129741
6.64882	244310	279942	215	167094
6.65575	69338.7	82131.8	153	223888
6.66104	45983.8	62953	119	42688.1
6.67383	88404.4	92714.7	172	178094
6.67387	62483.3	69838.7	141	95142.1
6.67501	141067	161931	195	108724
6.67784	48957.9	62017.8	120	41080
6.67921	58044.8	66573.9	133	116443
6.68025	98085.8	93884	177	219930
6.68194	59210.6	66445.1	136	105979
6.68415	81076.6	84534.2	165	118721
6.68714	52765.6	62438.9	126	73853.6
6.70394	76607.3	96597.8	160	81740.5
6.70738	95866.5	76020	183	230968
6.71061	46725.5	62036.8	119	107439
6.71941	50989	61781.4	122	91191.5
6.71999	56306.6	69539.7	137	45312.8
6.72502	84604.6	101238	167	89014.9
6.73219	201493	244909	206	81918.5
6.738	85943.9	103498	169	114321
6.74513	62609.3	82395	146	43210.2
6.74526	55754.9	72999.4	138	57938.3
6.74931	273680	329651	218	99395.4
6.754	60266.8	74141.8	142	75872.4
6.7628	65075.3	82461.1	149	74805.1
6.76633	48995.5	60646.9	117	46066.7
6.77624	75729.6	81904.5	161	186559
6.77726	77888.2	85503	162	120715
6.7925	71655.6	84834.4	155	89720.8
6.79641	66567	85914.1	151	68995.1
6.80101	290984	326033	225	244008
6.80134	82826.8	96396.2	168	64150.9
6.80335	59341	77532	142	63383.8
6.80681	60240	74146.2	145	38540.6
6.82243	50022.5	62115.2	123	56217.2
6.83202	62237.5	74737.6	145	69747.5
6.84215	145630	174357	194	174173
6.84781	63462.9	76351.5	147	70720.6
6.85304	50925.7	65241.1	127	55913
6.85384	110993	123091	183	226123
6.85611	66541.4	76052.5	150	91490.3
6.85864	91526.3	113676	170	99787.2
6.85879	130267	150173	191	134571
6.85959	228112	272141	210	253005
6.86089	86246.4	102645	167	112195
6.88649	64267.1	74390.4	147	68675
6.88766	67556.4	79437.1	150	94678.6
6.8984	54982	72865	138	72290.7
6.90849	48914.4	65619.7	126	51691.8
6.91765	48649.3	63331.5	121	144773
6.92528	48162.2	63371.8	122	62144.5
6.92938	126790	150696	188	123482
6.95065	52379.2	67095.8	131	67796.8
6.95335	47053.3	61377.1	118	60231.3
6.95487	67878.3	85682.2	152	84179.3
6.95709	49402.7	63625	122	51298.4
6.95981	68306.8	84938.6	152	57863.2
6.96982	49408.4	62888	125	32080.1
6.97009	95346	95615.5	176	194313
6.98053	83629.6	88895.5	169	142880
6.98229	73954.2	93354.2	157	102789
6.98622	77428.2	75816.2	158	229704
6.98735	122877	128448	193	152103
6.98826	94224	114414	174	95699.9
6.99016	52186	68606.7	132	55079.4
6.99625	81655.9	91826.6	164	104988
6.99957	224299	249107	217	294690
7.01246	74012.6	88371.4	158	91622.8
7.01264	119776	133267	188	123097
7.01425	51947.8	69877.9	132	73054.8
7.01649	49376.2	65425.9	125	41995.5
7.01844	87624.8	108751	169	70355.1
7.0215	70790.8	82472.3	155	83955.5
7.02723	52567.6	65307.2	128	84386.7
7.03339	64992.1	72507.7	146	108487
7.03712	59685	64837.9	136	110458
7.06187	165829	196074	200	172422
7.06705	58980.7	72457.3	140	65817.4
7.07481	67608.1	68928.2	142	123523
7.08462	83036.5	101140	166	77638.1
7.09651	68741.8	82385	152	102531
7.09902	65773.6	70324.8	142	104827
7.11447	48958.8	62491.5	123	63248.1
7.11614	70715	81196.6	157	106191
7.13094	62031.6	76936.2	143	85018.2
7.1384	53952.6	66916.6	133	52448.5
7.14001	92333.8	101035	176	124218
7.14094	47658	61220.3	117	109083
7.14162	66990.7	81258.2	150	150354
7.14371	117804	134555	186	199590
7.1488	64785.5	80397	148	58291.6
7.15643	58155.5	73083.4	139	39274.3
7.15833	54365.8	60519.2	120	106073
7.16155	79771.3	85739.4	158	148829
7.16621	57490.4	67924.6	136	71404.7
7.18729	94741.9	100653	178	160728
7.19337	60795.7	76667.4	145	48977.6
7.20417	87959.4	108818	169	72126.4
7.21014	51449.8	65057.4	128	81053.2
7.21161	115060	101547	193	271366
7.21473	91129.7	95848.5	170	230181
7.22002	73567.9	84851.2	158	81026.2
7.22869	71001.6	82833	155	76818.4
7.23326	61815.9	78761.8	145	83911.8
7.23483	64871.5	85798.7	148	67091.8
7.2428	67759.3	66888.6	142	125942
7.24307	51738.5	71288	133	64054.1
7.25069	74079.8	77051.5	157	158470
7.25404	78583.9	96465.6	161	79704.4
7.25539	54728.2	63814.2	127	86369.3
7.25681	62786.1	66903.2	142	89634.1
7.26679	47811.7	65749.6	125	43659
7.27218	60455.3	65066.4	134	91299.6
7.27424	77430.1	84592.5	160	162642
7.27807	126474	148605	188	208937
7.29689	51405.1	63711.2	128	60998.6
7.3004	80379.2	92037.1	164	87395.1
7.30242	85956.8	102906	168	92712
7.30997	46924.6	62830.9	121	48539.1
7.31255	59793.6	69975.4	137	96624.2
7.31653	51149.1	63454.7	125	29181.2
7.32677	80658.2	84726.9	162	136665
7.33112	72832.7	74282.9	156	99157.2
7.34089	76191.2	92837.9	160	106413
7.34805	111861	118602	185	214864
7.34939	61182.6	76174.6	144	60914.5
7.35126	47720.5	63906.1	121	31410.8
7.36486	52008.6	60034.2	117	71365.4
7.36736	81382.1	100989	163	83882.9
7.37048	57569.5	74569.6	140	52917.4
7.3709	62044.5	78336.2	146	81926.2
7.37555	99094.1	120513	175	114445
7.38246	62556.3	77504	147	80593.3
7.38249	219692	204122	231	205499
7.38272	132432	151327	191	215450
7.39045	85006.6	83427.7	168	195029
7.39919	64368	78080.8	153	88161.4
7.40693	98964.2	120019	175	104022
7.41389	59728.8	67655.8	135	144770
7.41589	76023	76309	161	157250
7.42032	70137.7	88388.2	153	108291
7.42214	90153.1	98607	172	118768
7.4227	74983.8	98547.7	158	72078.9
7.42467	65171.2	78639.7	150	68421.9
7.43661	55647.5	69356	134	68423.7
7.43957	53545.1	67380.3	131	72167.4
7.4626	52118.2	65288.2	129	35979.8
7.46961	99436.1	126283	173	57693.4
7.47991	57955.6	68750.1	137	137511
7.48273	67650.5	73063.2	147	239255
7.48433	257978	284076	222	121179
7.48481	48631.8	61453.3	117	72094.6
7.48663	56222.4	70768.3	137	65700.2
7.49307	51445.7	65256.8	128	60093.1
7.49363	63310.2	71235.4	145	124685
7.49363	59397.1	73641.1	142	64042.2
7.49664	67972.1	81081.3	153	46898.9
7.49742	53878.3	60727.5	117	211632
7.49839	68909.4	87062.1	152	118883
7.50082	200978	238923	207	177440
7.50169	69001.7	75355.8	152	99434.8
7.50214	80848.3	91133.3	164	134642
7.50717	64285.1	75723.2	148	53477
7.50834	100210	122848	175	149130
7.51334	83628.6	94246.9	167	92117.9
7.51606	48109.8	64905.1	124	52524.6
7.52774	107118	103398	186	186105
7.5304	66647.1	84103	151	55948.8
7.53519	65298.7	82224.8	149	76414.1
7.54142	58657.5	73157.3	142	64767.2
7.54329	57907.2	72842.6	143	42594.8
7.54834	118276	120779	191	163478
7.55615	65161.3	64540	135	86360.8
7.55769	49936.7	62444.5	122	73321.8
7.558	116320	140278	184	66904.5
7.5611	66193.8	78165.9	149	146455
7.56455	96648.3	101049	178	164775
7.56548	74005.8	88173.1	158	83508.5
7.56786	150989	178180	197	207105
7.5719	62639.7	77429	146	50636.8
7.57833	53412.4	67844	136	37690.7
7.58285	72941.4	93413.6	156	63681.8
7.58347	95194.2	112330	175	170064
7.58671	56004.8	72906.4	137	48323.5
7.59447	52743.2	67682.7	132	28355.8
7.60457	81344.1	84565.6	165	157212
7.60559	49676.1	66824.8	129	73270.3
7.60757	71698.4	88392.6	156	57211.7
7.61434	83295	108083	164	75283.1
7.61818	83740.5	96175.5	169	143372
7.62089	95660.2	106335	175	123315
7.62201	114312	137635	182	165316
7.62393	51295.2	63666.4	128	41856.9
7.63197	55160.9	65167.2	130	114969
7.63226	55324.1	72907.5	138	62571.4
7.63427	56388.8	71685.6	138	41924.9
7.63514	61594.1	74991.8	145	82097.1
7.63888	123143	127653	192	225402
7.6423	83370.9	100208	166	75953.2
7.64307	79684.6	88481.1	162	140940
7.64664	69597.7	85348.5	152	101984
7.65487	262546	309851	218	133019
7.65648	51164.6	66605.3	129	87165.3
7.66339	55442.7	75957.3	138	41838.1
7.67263	62062.1	78085.3	146	56965.2
7.68176	48876.8	64674.4	125	48463.8
7.68478	87689.6	99703.5	169	200401
7.68872	80517.4	86923.2	161	173799
7.69175	47843.3	63042.6	121	79834.7
7.69712	66202.1	84459.2	150	123704
7.70083	82196.1	102983	163	84785.1
7.70568	155563	157681	205	244558
7.70701	65367.5	79452.8	148	89897.6
7.70719	74632.1	90465.8	157	169551
7.71153	77671.4	94422.7	161	45796.9
7.71898	249374	290124	218	192723
7.72065	101973	116817	179	149742
7.73613	84835.3	95699.5	167	150914
7.74445	100139	97634.9	181	238311
7.74539	58173.1	72882.9	140	65901.5
7.76354	85197.9	104095	165	70857.3
7.7731	69078.3	80643.4	152	93172
7.7732	95776.6	113280	175	148218
7.77333	242128	249306	226	262286
7.77527	51597.4	62574.4	122	106224
7.77536	78276.8	85093.1	160	123462
7.78433	83582.8	99775.2	166	60689
7.78783	61081.4	80047.5	145	52994
7.78888	63796	76769.3	148	123000
7.80096	65685.3	82566.4	150	58257.6
7.80239	66518.9	84869.1	151	66148.7
7.80749	54067.2	67153	133	46438.6
7.81099	193685	213583	210	199840
7.81432	66023.4	77306.9	146	73756.1
7.82759	92011.2	110453	171	97616.1
7.83315	51011.4	63545.4	124	47049.1
7.83336	249968	293956	214	140900
7.83359	57215.5	72578.2	137	85749
7.84067	98246.8	115843	179	126989
7.84613	85674.2	67897.8	168	225119
7.84645	49706.1	61613.4	123	44378.2
7.85057	63807.3	75404	146	68665.3
7.85147	113130	135612	184	101607
7.85521	163332	192213	200	152829
7.86411	49646.6	68103.8	130	52695.7
7.87026	76497.7	87204.3	161	124967
7.87621	261779	266320	229	230782
7.88275	61040.6	72081	141	54683.1
7.88674	55839.1	65121.3	133	81862.1
7.89266	50067.3	64242.1	125	43718.7
7.89703	56636.8	63965.4	128	65107.9
7.90651	60464	71162.6	139	86703
7.9135	47035	61191.2	117	86219.4
7.92721	52029.5	62291	122	111194
7.9273	48891.6	66922.2	126	71981.8
7.92941	58526.6	75415.2	142	51993.6
7.93423	66366	81011.8	152	80897.5
7.9344	70470.3	79378.9	152	112921
7.93808	94122.5	113963	171	104369
7.9472	89581.8	108893	171	60424.4
7.95222	72302.4	86862.7	156	54515.2
7.95477	75786.3	88523.7	158	101552
7.95497	61285.1	75079.2	143	32556.3
7.95711	71696.9	89346.9	155	83489.6
7.96466	73998.3	90205.9	159	118056
7.96694	123732	120368	196	296103
7.97066	66893.5	87560.5	150	98604.9
7.98989	67586.3	85921.9	151	57401.4
7.99294	75052.3	89733.3	161	93026.8
7.994	51154.5	65218.7	130	44746.6
7.99402	150013	182447	196	138396
7.99422	72485.1	77457	154	110351
7.99818	84525.7	101448	169	69671.8
8.00018	48250.3	67906.7	127	29259.7
8.00038	57610.4	68485.8	137	112383
8.00264	70699.3	80516.8	153	129634
8.02346	55701.4	67327.7	137	60841
8.02382	55851.7	70180.3	137	43643.4
8.02566	56034.6	74435.2	137	33976
8.02969	54055.9	67760	133	80421.3
8.03216	97201	117996	173	123682
8.03326	107787	120300	183	149748
8.0398	56610.9	73841.6	138	92488.6
8.04691	116851	102275	198	206856
8.05424	270258	291837	225	195081
8.06346	60354.2	69857.8	140	120575
8.06728	68135.1	86807.8	153	55025.8
8.07639	61833.2	71459.4	143	86632.4
8.07711	78080.3	97627	161	103142
8.07851	67962.6	84389.8	153	62089.2
8.08059	267844	276148	231	232321
8.08345	48677.8	65471.8	126	77136
8.08552	52018.1	67132.8	129	93153
8.08813	66380.8	79894.1	151	83935.1
8.09181	51945.7	65453.9	131	57890.4
8.09601	65302.9	75603.4	150	89879
8.09944	91001.5	113324	171	69087.4
8.1001	73979	80355.5	157	108947
8.10047	73484.8	71252.2	154	202157
8.10245	52387.9	65359.8	130	148768
8.10768	251805	281827	219	186453
8.10929	58840.8	72533.4	141	54359.3
8.11039	144728	163969	197	174349
8.11265	79777.3	93356.5	163	114460
8.11405	68638.4	80739.7	153	173505
8.11425	55092.3	60177.6	118	114810
8.11465	101228	117220	178	101495
8.11634	55048	67997.4	135	51542.2
8.11671	47009.1	62389.6	119	71586.8
8.12131	64392.9	80040.8	148	49970.8
8.12771	73057.1	88491.2	157	101079
8.12947	52697.3	63112	126	94316.4
8.13072	49999.8	63704.5	125	148561
8.13203	50754.8	62604.6	124	55945.3
8.13514	61831.9	72213.1	144	92410.7
8.13792	65922.9	80847.2	149	61741
8.14369	55740.6	64189.4	132	103442
8.14567	84164.6	81839.5	167	208728
8.147	55566.7	64112.2	129	59933.6
8.15657	102248	92681.1	186	162656
8.16931	52901.5	63002.2	126	65403.4
8.17147	206288	200123	221	293112
8.18019	52122.2	68602.2	133	49651.6
8.18247	53155.7	62528.5	124	79165.6
8.18389	66752.8	79824.6	153	59325.9
8.18603	89893.6	119586	168	74776.7
8.19032	51429.4	62886.9	123	82009
8.19311	56770.3	73162.9	138	96099.6
8.1935	73301.6	88691.7	157	69159.6
8.19929	80162.9	92659.8	164	104401
8.20048	48009.3	65562.6	125	44996.9
8.20109	57251	66988.3	136	67789.7
8.20278	56419.1	67949.3	137	58596.2
8.21669	51083.9	63967.7	126	51721
8.21911	49834.2	68215.8	129	51670.1
8.21998	50341.5	67249.3	129	75527.6
8.22613	87216.2	105908	169	105591
8.22717	51615.3	65186.2	129	50568.1
8.23217	48399	62825.3	122	35273.3
8.24025	62575.8	77154.6	149	50471.2
8.24583	51592.8	63122.1	126	64924.3
8.24831	73162.8	87533.6	158	119379
8.24956	48768.4	67277.3	127	43453.9
8.25429	80020.9	93329.6	166	96589
8.25453	86211.4	100073	169	133225
8.2556	53554	61900.2	119	88098.2
8.25817	56874.5	75967.4	139	79898.9
8.25898	103640	126293	176	124733
8.26049	57556.4	71528.8	140	121726
8.26134	84194.1	97715.5	168	62931.5
8.26213	92725.4	103018	172	167743
8.26237	222638	253931	213	142528
8.26369	49145.7	64182.7	125	42932.3
8.26729	104070	127136	179	75539.8
8.26992	79742.7	77129.9	163	171221
8.27634	67080.6	84644	150	84576.5
8.27698	52573.7	67317.6	132	43882.8
8.28329	61740.7	71006.9	141	71806.2
8.28415	63435.5	71494.1	147	114896
8.28583	137813	133431	204	234939
8.29183	84916.6	94074.4	167	167708
8.30115	252066	279163	221	183496
8.30487	116807	144013	181	140798
8.30913	62562.3	69054.7	137	114461
8.31279	49826.8	65349.8	125	55390.6
8.31546	77610.9	70119.8	158	137408
8.32286	74426.4	89503.7	157	118143
8.32978	58722.9	72224.3	141	66425.7
8.33015	53425.4	70172.5	134	71626.3
8.33067	63043	74866.4	145	70628.9
8.33855	67400.3	80511.2	151	91405.6
8.34152	59033.2	77701.1	143	82009.1
8.34203	201650	244355	207	138407
8.34221	63515.9	73819.2	145	68352.9
8.34682	76271.9	93294.9	158	93932.2
8.36053	96949.6	108975	176	157427
8.37048	59419.1	72826.9	142	135314
8.37062	111235	128900	185	153627
8.37157	108006	111943	184	215215
8.38725	52131.8	60781.3	117	63512.9
8.39313	63146.4	73180.8	144	137610
8.40171	74129.8	91560	158	46371.7
8.40522	77703.9	93937.8	160	128977
8.40759	54530.1	68955	134	87280.2
8.4078	56982.2	70902.7	138	56987.2
8.41229	72180.4	90613.6	155	123625
8.41421	66584.4	81667	150	71204.2
8.41443	59865.2	70981.1	140	101857
8.41798	62574.6	68661.6	138	165451
8.41938	51111.3	63043.7	126	57613.6
8.42054	91439.8	103541	175	142423
8.42056	47892.6	60529.3	117	96038.8
8.42391	52485.2	65381.1	128	115767
8.43317	61422.9	78655.4	145	90135.5
8.43651	48464.2	62321.3	120	37580.1
8.43786	61983.5	74625.6	144	77241.9
8.44654	71556.4	85242.1	156	75058.8
8.44921	103537	107101	181	217507
8.45226	77052.3	86177.3	161	145526
8.45457	131008	152072	190	89896.6
8.45527	82357.9	106132	163	67301.8
8.45738	51575.7	62071.5	120	220747
8.46555	48901.6	66580.6	127	65217.1
8.46637	49268.3	61082.6	117	128781
8.47163	74517.9	88949.3	159	126352
8.48081	81458.2	104570	163	55534.1
8.48264	81366.2	94401.4	165	114498
8.4853	99821.2	103154	179	123672
8.48807	49272.9	60541.6	117	80901.1
8.49954	62968.8	76221.6	146	54466.9
8.50328	118266	144333	186	121743
8.50776	250105	276301	221	189613
8.50815	49893.6	64732.6	124	39436.1
8.50903	62085.8	80353.3	146	48830.7
8.5116	268779	304331	222	138488
8.5216	195521	199501	217	234468
8.5257	79317.1	84150.1	163	169648
8.53358	59307.4	73833.8	143	73639.5
8.54512	58934.6	71565.8	140	145050
8.5545	53535.8	65158.2	132	72331.7
8.55549	153753	193297	193	200524
8.55574	49121.3	66450.7	128	34669.3
8.56059	63631.1	79826.9	146	55502.1
8.56987	69870.8	91049.3	154	57140.4
8.57129	106387	118397	181	117665
8.57699	50982.2	64719.2	127	98970.1
8.58096	69262.9	76900.3	152	59674
8.58186	57082.8	70936.3	137	58148.6
8.58263	69049.5	78634.1	149	125625
8.58289	52544	68136.3	130	69697.9
8.58673	69391	89548.5	153	127083
8.59799	95420.2	93381.1	178	154460
8.60171	71202.1	78226.4	148	245562
8.60215	72375.2	89955	157	67214.8
8.60307	57659	70677.6	137	60843.7
8.61151	131964	143453	194	201792
8.61306	51127.2	64337.3	127	114435
8.61877	119518	143944	185	134394
8.62125	108743	132681	181	135017
8.62414	59136.4	74328.8	141	64134.6
8.62997	70398.2	74850.7	153	167198
8.63151	67158.8	77655.2	152	134335
8.63618	76990.5	72375.5	148	172053
8.63954	213723	254741	208	152025
8.64231	107674	131401	180	54970.1
8.65083	222467	273858	209	108197
8.65472	50295	64643	126	33594.5
8.65536	52749.2	67158.6	133	46217.4
8.65546	60547.9	69591.2	141	65918.3
8.66144	117971	144140	182	162404
8.66157	48233.8	62077.1	121	68840.2
8.6683	50689.4	64002.4	127	34540.3
8.67105	47346.9	62849.9	121	46575.1
8.67113	61069.6	67518.1	139	129823
8.67735	119671	145267	184	153032
8.6799	61259.5	73334.2	141	138318
8.68483	66813	83367.2	151	79816.9
8.69288	102498	119448	177	109117
8.69433	51566.9	68774.7	131	100220
8.69528	60063.6	72877.3	142	57566.5
8.69746	54706.7	68882.2	134	87298.6
8.7031	89849	97057	173	143298
8.70601	67939.2	81307.5	152	85115.1
8.70933	76075.4	76068.2	157	258870
8.71995	106478	131264	178	129028
8.72085	53878.9	64236.5	129	65216.8
8.72119	53147.4	62059.2	121	167541
8.72369	84784	98078.4	168	107571
8.72518	85653.3	106191	167	73001.4
8.72534	48887.5	61493.6	121	63860.7
8.72679	72361.9	84303.5	155	137128
8.74043	67979.2	82071.4	150	139960
8.74261	157604	172686	203	187259
8.74475	54843	64158.1	131	76778.9
8.75083	64866.2	77548.8	146	113746
8.7515	53106.1	68148.6	133	81105.8
8.75251	46960.7	63187	121	61060.9
8.75578	70112.8	89029.9	153	64485.4
8.75611	89953.1	101437	172	114923
8.76247	72231.8	84823.2	156	85354.6
8.76512	106192	111825	183	173921
8.76921	66719.7	80040.8	150	147592
8.77371	78005.2	94315.2	159	131065
8.77515	55089.3	65188.5	131	64832.8
8.7773	53260.1	64752.8	128	105860
8.78784	71404.8	86618.6	158	58283.5
8.79066	70632.5	90287.7	154	75169
8.79089	54095.9	67966.1	136	46045.5
8.80187	47424.5	63396.5	122	38724.8
8.80194	57055.8	72692.5	139	62412.1
8.81092	82285.4	99783	164	94799
8.81345	72231.4	84383	155	128023
8.82083	81745	100199	164	77445
8.82431	79690.4	81803.7	163	79772.6
8.83513	113041	139686	181	154275
8.83583	67438.1	78232	152	103551
8.83623	115738	109303	193	212856
8.8381	71480.3	86727.2	156	149075
8.83832	54658	70071.7	135	84067.3
8.84119	64825	79977	148	66368.9
8.84192	53800.8	66781.1	133	52232.4
8.84467	47018	61138.6	117	50249.4
8.8513	257306	285137	221	160126
8.85523	68737.7	80998.4	152	95915
8.86122	53877.5	68873.3	134	32385.7
8.86368	73002.9	75360.3	152	221044
8.86727	58312.1	75861	141	48181.5
8.86842	58002.3	73086.7	140	85299.2
8.86904	54609.7	66606.4	131	108960
8.87149	136936	151355	195	186365
8.87638	54013.6	69195.8	134	62215.6
8.87645	64978.1	87279.4	149	59084.6
8.88104	64249.5	69628.2	141	101482
8.88399	62649.5	77458.1	150	61525.1
8.89012	83091.1	77999	165	243216
8.8956	53109	68400.6	132	53994.1
8.89757	53501.5	67615.5	132	83532
8.89794	67303.1	84119.8	150	78151.1
8.90521	45654.7	60676	117	68600.9
8.90647	49042.9	63575.7	122	31081.3
8.91096	55908.8	69186.9	138	48693
8.91801	60075.8	71365.3	139	60762.7
8.92087	74983.1	86671.2	159	112514
8.92224	80108.5	93457.3	163	111878
8.92689	62545.4	80731.8	146	25230.5
8.92721	68575.8	87376.8	153	37852.7
8.9304	48456.5	61749	120	65322
8.93775	78817.3	98701.1	161	86881.7
8.94968	74706.6	87090.1	161	92829.8
8.95506	50829.9	60324.3	118	42813.3
8.9628	51848.8	66497.8	130	42741.2
[truncated: 93,810 more rows]

## Sheet: Supplementary Figure 6
Wavelength/nm	MOF	Algae	MOF/Algae
800	0.14807	0.21476	0.24626
799	0.1484	0.21522	0.2466
798	0.14902	0.21601	0.24738
797	0.14962	0.21647	0.2481
796	0.15019	0.21701	0.24868
795	0.15065	0.21739	0.24882
794	0.15111	0.21806	0.24948
793	0.1518	0.21897	0.25056
792	0.15207	0.21926	0.25096
791	0.1521	0.21964	0.25161
790	0.15266	0.22021	0.25259
789	0.15317	0.22077	0.2532
788	0.15355	0.22122	0.25379
787	0.15367	0.22175	0.25454
786	0.15385	0.22244	0.25513
785	0.154	0.22321	0.25591
784	0.15429	0.22358	0.25635
783	0.15443	0.22417	0.25714
782	0.15451	0.22469	0.25761
781	0.15475	0.22517	0.25809
780	0.15478	0.22576	0.25889
779	0.15505	0.22627	0.25923
778	0.15539	0.22639	0.25972
777	0.15589	0.22701	0.2605
776	0.15612	0.22777	0.26108
775	0.1562	0.22846	0.26206
774	0.15674	0.22884	0.2629
773	0.15748	0.22961	0.26382
772	0.15767	0.23001	0.2641
771	0.15779	0.23054	0.26454
770	0.15811	0.23107	0.2651
769	0.15851	0.23178	0.2661
768	0.15887	0.23239	0.26693
767	0.15963	0.23306	0.26734
766	0.15983	0.23364	0.26785
765	0.15999	0.23444	0.26854
764	0.16036	0.23505	0.26917
763	0.16064	0.23552	0.26979
762	0.16121	0.23625	0.27041
761	0.16148	0.23691	0.27122
760	0.16171	0.23735	0.27172
759	0.16223	0.2378	0.27234
758	0.16253	0.2386	0.27322
757	0.16313	0.23906	0.27393
756	0.16349	0.23991	0.27469
755	0.16406	0.2407	0.27533
754	0.16447	0.24111	0.27575
753	0.16445	0.2417	0.27621
752	0.16508	0.24263	0.27743
751	0.16542	0.24296	0.27788
750	0.16614	0.24376	0.2788
749	0.16641	0.24428	0.27943
748	0.16671	0.24491	0.27997
747	0.16736	0.24566	0.28065
746	0.16794	0.24634	0.28164
745	0.16837	0.24686	0.28257
744	0.16873	0.24742	0.28313
743	0.16902	0.24802	0.28406
742	0.16968	0.2488	0.28494
741	0.17002	0.24905	0.28559
740	0.17232	0.24885	0.28818
739	0.17238	0.24914	0.28893
738	0.17226	0.24999	0.28983
737	0.17305	0.2508	0.29064
736	0.17357	0.25149	0.2915
735	0.17415	0.25245	0.29241
734	0.17466	0.25316	0.29327
733	0.17507	0.25382	0.29409
732	0.1758	0.25474	0.2953
731	0.17625	0.25568	0.29626
730	0.17664	0.2568	0.29724
729	0.17713	0.25783	0.29809
728	0.17758	0.25849	0.29871
727	0.17816	0.25931	0.29956
726	0.17879	0.26041	0.30079
725	0.17935	0.26159	0.30212
724	0.17992	0.26233	0.30281
723	0.18057	0.26353	0.30408
722	0.18143	0.26459	0.30537
721	0.18173	0.26567	0.30638
720	0.18198	0.26659	0.30722
719	0.18233	0.26767	0.30822
718	0.18302	0.26903	0.30946
717	0.18369	0.27037	0.31084
716	0.18409	0.27141	0.31178
715	0.18479	0.2728	0.31301
714	0.18516	0.27379	0.31439
713	0.18534	0.27504	0.31595
712	0.18602	0.27648	0.31765
711	0.18617	0.27775	0.31917
710	0.18616	0.27913	0.32059
709	0.18708	0.28111	0.32241
708	0.18808	0.28264	0.32438
707	0.1887	0.2841	0.326
706	0.18929	0.28575	0.32776
705	0.19045	0.28768	0.32948
704	0.1913	0.28956	0.33146
703	0.19192	0.29145	0.33349
702	0.1925	0.29379	0.3357
701	0.19273	0.29571	0.33773
700	0.193	0.29759	0.33985
699	0.19367	0.29974	0.34197
698	0.1943	0.30205	0.34405
697	0.19509	0.30415	0.34597
696	0.19517	0.30598	0.34791
695	0.19556	0.30808	0.34981
694	0.19615	0.31003	0.35159
693	0.19675	0.31163	0.35314
692	0.19715	0.31316	0.3543
691	0.19762	0.31416	0.35515
690	0.19797	0.31479	0.35531
689	0.19868	0.31475	0.35526
688	0.19935	0.31371	0.35452
687	0.2001	0.31215	0.35305
686	0.20048	0.30974	0.35078
685	0.201	0.3067	0.34795
684	0.20143	0.30281	0.34442
683	0.20175	0.29876	0.34117
682	0.20214	0.29458	0.33776
681	0.20235	0.29039	0.33411
680	0.20261	0.28683	0.33093
679	0.20281	0.28337	0.3282
678	0.20357	0.2805	0.32588
677	0.20412	0.2779	0.32388
676	0.20483	0.27552	0.32217
675	0.20568	0.27327	0.32042
674	0.20626	0.27058	0.31846
673	0.20702	0.26818	0.31666
672	0.20718	0.26577	0.31442
671	0.20765	0.26311	0.31235
670	0.20838	0.26042	0.31044
669	0.20898	0.25799	0.30833
668	0.20954	0.25574	0.30624
667	0.21012	0.25364	0.30478
666	0.21087	0.25195	0.30336
665	0.21145	0.2504	0.30222
664	0.21201	0.24942	0.30147
663	0.21233	0.2485	0.30103
662	0.21292	0.24827	0.30103
661	0.2134	0.24825	0.30139
660	0.2139	0.24845	0.30188
659	0.21444	0.24914	0.3026
658	0.21504	0.24998	0.30379
657	0.21568	0.25068	0.30455
656	0.21599	0.25152	0.30554
655	0.21625	0.25188	0.3061
654	0.21663	0.25191	0.30632
653	0.2171	0.25172	0.30649
652	0.21761	0.25168	0.30662
651	0.21846	0.25063	0.30591
650	0.21883	0.24988	0.30565
649	0.21949	0.24923	0.30545
648	0.22025	0.24871	0.30551
647	0.22096	0.24858	0.30575
646	0.22149	0.24851	0.30582
645	0.22208	0.24892	0.3064
644	0.22292	0.24947	0.30724
643	0.22377	0.25012	0.3081
642	0.22458	0.25107	0.30911
641	0.22481	0.25185	0.31012
640	0.2253	0.25267	0.31098
639	0.22629	0.25416	0.31239
638	0.22715	0.25543	0.31384
637	0.2278	0.25644	0.31515
636	0.22844	0.25762	0.31637
635	0.22953	0.25896	0.31799
634	0.23054	0.25995	0.31929
633	0.23129	0.26078	0.32034
632	0.23188	0.2615	0.32151
631	0.23285	0.2621	0.32247
630	0.23387	0.26257	0.3234
629	0.23526	0.26348	0.32445
628	0.23637	0.26429	0.32498
627	0.23755	0.2648	0.32576
626	0.23867	0.26538	0.32668
625	0.23985	0.26597	0.32729
624	0.24085	0.26609	0.32768
623	0.24198	0.26644	0.32839
622	0.24273	0.2667	0.3288
621	0.24388	0.26703	0.32939
620	0.24462	0.26738	0.32996
619	0.2456	0.26784	0.33079
618	0.24647	0.26841	0.33149
617	0.247	0.26888	0.33211
616	0.24747	0.26932	0.33254
615	0.24858	0.26968	0.33318
614	0.24937	0.26994	0.3338
613	0.25036	0.27053	0.33457
612	0.25129	0.27126	0.33528
611	0.25176	0.27172	0.33591
610	0.25278	0.27241	0.3366
609	0.25336	0.27295	0.33709
608	0.25414	0.27352	0.33788
607	0.25487	0.27402	0.33876
606	0.25569	0.2745	0.33925
605	0.25625	0.27535	0.33995
604	0.25682	0.27598	0.34075
603	0.25759	0.2765	0.34137
602	0.25809	0.27695	0.34212
601	0.25882	0.27755	0.34282
600	0.25785	0.2788	0.34341
599	0.25863	0.27921	0.34428
598	0.25951	0.27979	0.34516
597	0.26048	0.28052	0.34594
596	0.26107	0.2812	0.34675
595	0.26197	0.28174	0.34774
594	0.2624	0.28226	0.34859
593	0.26311	0.28266	0.34913
592	0.26407	0.28317	0.34975
591	0.265	0.28375	0.35088
590	0.26563	0.28424	0.35174
589	0.26624	0.28488	0.35271
588	0.26681	0.28558	0.35359
587	0.2674	0.28617	0.35444
586	0.26807	0.28667	0.35519
585	0.26851	0.28734	0.3561
584	0.26914	0.28779	0.35677
583	0.26973	0.28822	0.3576
582	0.27036	0.28892	0.35842
581	0.27118	0.28966	0.35922
580	0.272	0.29012	0.36
579	0.27257	0.29076	0.36087
578	0.2735	0.29151	0.36198
577	0.27441	0.2923	0.36293
576	0.27498	0.29284	0.36394
575	0.27544	0.29342	0.36512
574	0.27621	0.29424	0.3663
573	0.27647	0.29502	0.36749
572	0.27698	0.2958	0.36841
571	0.27734	0.29642	0.36919
570	0.27795	0.297	0.37032
569	0.27865	0.2977	0.37133
568	0.27912	0.29843	0.37209
567	0.27987	0.29923	0.37326
566	0.28064	0.2999	0.37431
565	0.2813	0.30081	0.37533
564	0.28213	0.30163	0.37639
563	0.28233	0.30241	0.37728
562	0.28352	0.30345	0.37853
561	0.28436	0.30423	0.37972
560	0.28493	0.30514	0.38075
559	0.28579	0.30612	0.38202
558	0.28684	0.30686	0.38304
557	0.28749	0.30767	0.38425
556	0.28824	0.30851	0.38564
555	0.28882	0.30939	0.38643
554	0.28954	0.31021	0.38773
553	0.29025	0.31105	0.38882
552	0.29119	0.312	0.39008
551	0.29186	0.3127	0.39105
550	0.29217	0.31354	0.39217
549	0.29321	0.31451	0.39321
548	0.29411	0.31535	0.39432
547	0.29475	0.31602	0.39516
546	0.29536	0.31687	0.39638
545	0.296	0.31772	0.39745
544	0.29675	0.31842	0.39859
543	0.29715	0.31915	0.39948
542	0.29784	0.32024	0.40064
541	0.29854	0.32106	0.40171
540	0.29903	0.32187	0.40281
539	0.29952	0.32272	0.40371
538	0.29991	0.32366	0.40473
537	0.30039	0.32489	0.40589
536	0.30139	0.32568	0.40693
535	0.3025	0.32647	0.40817
534	0.30322	0.32746	0.40922
533	0.30428	0.3286	0.41041
532	0.30523	0.32945	0.41143
531	0.30579	0.3305	0.41258
530	0.30673	0.33129	0.41353
529	0.30782	0.33231	0.41475
528	0.30857	0.33338	0.41602
527	0.30919	0.33418	0.41721
526	0.31046	0.33541	0.41852
525	0.31143	0.33657	0.41966
524	0.31238	0.33762	0.42098
523	0.31323	0.33869	0.42206
522	0.31398	0.33931	0.42301
521	0.31537	0.34037	0.42413
520	0.31881	0.34196	0.42196
519	0.319	0.34282	0.42283
518	0.31948	0.34353	0.42382
517	0.32027	0.34435	0.42476
516	0.32078	0.34468	0.42548
515	0.32127	0.34532	0.42629
514	0.32241	0.34583	0.42712
513	0.32313	0.34651	0.42824
512	0.32386	0.34683	0.4292
511	0.32493	0.34696	0.43026
510	0.32587	0.34749	0.43094
509	0.32682	0.34771	0.43143
508	0.32772	0.34775	0.43224
507	0.32834	0.34785	0.43295
506	0.32934	0.34794	0.4335
505	0.33025	0.34804	0.43402
504	0.33063	0.34791	0.43429
503	0.33141	0.3476	0.43456
502	0.33249	0.34734	0.43496
501	0.33365	0.34673	0.43513
500	0.33467	0.34641	0.4353
499	0.33533	0.34596	0.43531
498	0.33634	0.34522	0.43519
497	0.33737	0.34454	0.43522
496	0.33824	0.34403	0.43519
495	0.33921	0.34322	0.43495
494	0.34006	0.34268	0.43471
493	0.34134	0.34169	0.43462
492	0.34203	0.34072	0.43426
491	0.34284	0.33957	0.43387
490	0.34406	0.3389	0.43368
489	0.34478	0.33803	0.43344
488	0.34592	0.33725	0.43329
487	0.34699	0.33637	0.43304
486	0.34774	0.33575	0.43273
485	0.34906	0.33534	0.43278
484	0.34971	0.33476	0.43271
483	0.3506	0.33436	0.43286
482	0.35162	0.33404	0.43328
481	0.35248	0.33359	0.4332
480	0.35331	0.33359	0.43339
479	0.35387	0.33335	0.43357
478	0.35472	0.333	0.4338
477	0.3552	0.33252	0.43379
476	0.35591	0.33224	0.43426
475	0.35714	0.33218	0.43445
474	0.35818	0.33197	0.43463
473	0.35929	0.33185	0.43487
472	0.35982	0.33134	0.43495
471	0.36089	0.33124	0.43512
470	0.36184	0.33106	0.4356
469	0.36253	0.33064	0.43583
468	0.36327	0.33043	0.43604
467	0.36454	0.3307	0.43675
466	0.36545	0.33104	0.43733
465	0.36652	0.33099	0.43798
464	0.36695	0.33108	0.43857
463	0.3683	0.3314	0.43955
462	0.36923	0.33152	0.44026
461	0.37039	0.33188	0.44112
460	0.37156	0.33233	0.44195
459	0.37295	0.33286	0.44286
458	0.37411	0.33328	0.44384
457	0.37498	0.33366	0.44466
456	0.37598	0.33384	0.44555
455	0.37721	0.33436	0.4466
454	0.37827	0.33462	0.44755
453	0.37944	0.33486	0.44833
452	0.38049	0.33489	0.44909
451	0.38188	0.33519	0.44981
450	0.38327	0.33484	0.45034
449	0.38431	0.33437	0.45051
448	0.38579	0.33367	0.45051
447	0.38714	0.33285	0.45019
446	0.38854	0.33168	0.44967
445	0.39	0.33035	0.44927
444	0.3915	0.32881	0.44866
443	0.39345	0.32732	0.44777
442	0.39501	0.32618	0.44681
441	0.39636	0.3247	0.44579
440	0.39796	0.32278	0.44518
439	0.39978	0.32127	0.4447
438	0.40131	0.31981	0.44423
437	0.40291	0.31878	0.44412
436	0.40487	0.31749	0.44345
435	0.40659	0.31633	0.44338
434	0.40793	0.31509	0.44347
433	0.40941	0.31436	0.44339
432	0.41089	0.3135	0.44328
431	0.41272	0.31278	0.44378
430	0.41465	0.31226	0.44405
429	0.41656	0.3121	0.44483
428	0.41848	0.31212	0.44518
427	0.42008	0.3121	0.44586
426	0.42152	0.31194	0.44656
425	0.42316	0.31188	0.4477
424	0.42472	0.31203	0.44826
423	0.42586	0.31194	0.44899
422	0.42782	0.31204	0.44988
421	0.42948	0.3119	0.45097
420	0.43372	0.31148	0.45421
419	0.43498	0.31105	0.45474
418	0.43677	0.31113	0.4553
417	0.43879	0.31095	0.45621
416	0.44084	0.31098	0.45716
415	0.44293	0.31086	0.45783
414	0.44422	0.31058	0.4583
413	0.44564	0.31049	0.45885
412	0.44761	0.31065	0.46025
411	0.44958	0.31101	0.46145
410	0.45103	0.31047	0.46201
409	0.4529	0.31047	0.46324
408	0.45441	0.3112	0.46425
407	0.45641	0.31195	0.46546
406	0.45786	0.31187	0.46596
405	0.45954	0.31204	0.46731
404	0.4612	0.31313	0.46934
403	0.46224	0.31354	0.47056
402	0.4647	0.31457	0.47224
401	0.46682	0.31593	0.47402
400	0.46836	0.3162	0.4754
399	0.46984	0.31673	0.47682
398	0.47201	0.31792	0.47911
397	0.47298	0.31855	0.48043
396	0.47534	0.31921	0.48153
395	0.4775	0.31976	0.48318
394	0.47883	0.32045	0.48462
393	0.4802	0.32116	0.48598
392	0.4816	0.32161	0.48734
391	0.48261	0.32172	0.48843
390	0.48405	0.322	0.48977
389	0.48508	0.32216	0.49077
388	0.48591	0.32269	0.4914
387	0.4871	0.32311	0.49264
386	0.48791	0.32333	0.49396
385	0.48824	0.3228	0.49412
384	0.48896	0.32259	0.49449
383	0.48993	0.32274	0.49577
382	0.49036	0.32306	0.49668
381	0.49034	0.32274	0.49695
380	0.49068	0.32275	0.4976
379	0.49207	0.3234	0.49912
378	0.49269	0.32296	0.49965
377	0.49308	0.32349	0.50039
376	0.49374	0.32383	0.50074
375	0.49404	0.32407	0.50213
374	0.49408	0.32423	0.50308
373	0.49453	0.32461	0.50381
372	0.49555	0.32492	0.50525
371	0.49597	0.32549	0.50612
370	0.49455	0.32457	0.50455
369	0.49499	0.3246	0.50592
368	0.49451	0.32495	0.50619
367	0.49462	0.32518	0.50736
366	0.49385	0.32546	0.5078
365	0.4937	0.32504	0.50821
364	0.49274	0.32468	0.50849
363	0.49203	0.32472	0.50875
362	0.49124	0.32413	0.50843
361	0.49049	0.32366	0.50864
360	0.48958	0.32381	0.50883
359	0.48878	0.3236	0.50916
358	0.4873	0.32295	0.50894
357	0.48505	0.32238	0.50918
356	0.48345	0.32199	0.50906
355	0.48235	0.32128	0.5086
354	0.48036	0.3201	0.50785
353	0.47887	0.31946	0.50663
352	0.47724	0.31794	0.50558
351	0.47521	0.31726	0.50546
350	0.47249	0.31608	0.50382
--	--	--	--
##### Extended Information	--
[Comments]	--
Sample name	--
Comment	--
User	--
Division	--
Company	--	DICP	DICP
--	--	--	--
[Detailed Information]	--
Creation date	3090320	2023-01-11	2023-01-11
--	--	--	--
Data array type	--	Linear data array	Linear data array
Horizontal axis	--	Wavelength [nm]	Wavelength [nm]
Vertical axis	--	Abs	Abs
Start	--	800 nm	800 nm
End	--	350 nm	350 nm
Data interval	--	1 nm	1 nm
Data points	566.569	451	451
--	--	--	--
[Measurement Information]	--
Instrument name	--	V-650	V-650
Model name	--	V-650	V-650
Serial No.	--	B142161150	B142161150
--	--	--	--
Accessory	--	EMC-709	EMC-709
Accessory S/N	--	B019861147	B019861147
Cell length	--	10 mm	10 mm
--	--	--	--
Measurement date	3090320	2023-01-11	2023-01-11
--	--	--	--
Photometric mode	--	Abs	Abs
Measurement range	--	800 - 350 nm	800 - 350 nm
Data interval	--	1 nm	1 nm
UV/Vis bandwidth	--	1.0 nm	1.0 nm
Response	--	Fast	Fast
Scan speed	--	400 nm/min	400 nm/min
Change source at	--	350 nm	350 nm
Light source	--	D2/WI	D2/WI
Filter exchange	--	Step	Step
Correction	--	Baseline	Baseline

## Sheet: Supplementary Figure 7
	MOF/Algae	Algae
0	0	0
0.00833	0.1	0
0.01667	0	0.1
0.025	0	0.2
0.03333	0	0.2
0.04167	0	0.1
0.05	0	0.3
0.05833	0	0.6
0.06667	0.1	0.6
0.075	0.1	0.6
0.08333	0	0.4
0.09167	0	0.5
0.1	0.1	0.5
0.10833	0.1	0.4
0.11667	0.1	0.5
0.125	0.1	0.5
0.13333	0.2	0.2
0.14167	0.2	0.2
0.15	0.2	0.2
0.15833	0.3	0.3
0.16667	0.3	0.4
0.175	0.3	0.4
0.18333	0.3	0.4
0.19167	0.4	0.2
0.2	0.4	-0.2
0.20833	0.4	-0.2
0.21667	0.4	-0.2
0.225	0.5	0.1
0.23333	0.5	0.1
0.24167	0.6	0.7
0.25	0.7	0.7
0.25833	0.7	0.6
0.26667	0.7	0.7
0.275	0.8	0.8
0.28333	0.9	0.9
0.29167	0.9	1.1
0.3	0.9	1.1
0.30833	0.9	1.1
0.31667	0.9	1.1
0.325	1.1	1.1
0.33333	1.2	1.2
0.34167	1.2	1
0.35	1.2	1.1
0.35833	1.3	1
0.36667	1.4	2.1
0.375	1.4	2.5
0.38333	1.4	2.5
0.39167	1.5	2.4
0.4	1.6	2.2
0.40833	1.7	2.3
0.41667	1.7	2.1
0.425	1.8	2.2
0.43333	1.8	2.3
0.44167	1.9	2.5
0.45	1.9	2.5
0.45833	2.1	2.5
0.46667	2.1	2.6
0.475	2.3	2.4
0.48333	2.3	2.6
0.49167	2.4	2.8
0.5	2.4	2.8
0.50833	2.6	2.9
0.51667	2.6	3
0.525	2.8	3.1
0.53333	2.8	3.1
0.54167	2.9	3.2
0.55	2.9	3.3
0.55833	3	3.3
0.56667	3.1	3.5
0.575	3.2	3.5
0.58333	3.3	3.6
0.59167	3.4	3.7
0.6	3.5	3.8
0.60833	3.6	3.9
0.61667	3.7	4
0.625	3.8	4.1
0.63333	3.9	4.2
0.64167	4	4.2
0.65	4.1	4.3
0.65833	4.2	4.4
0.66667	4.3	4.5
0.675	4.5	4.7
0.68333	4.5	4.8
0.69167	4.7	4.9
0.7	4.9	5
0.70833	5	5.1
0.71667	5.1	5.2
0.725	5.1	5.3
0.73333	5.3	5.4
0.74167	5.5	5.5
0.75	5.6	5.7
0.75833	5.7	5.8
0.76667	5.8	5.9
0.775	5.9	6.1
0.78333	6	6.2
0.79167	6.2	6.2
0.8	6.4	6.3
0.80833	6.3	6.5
0.81667	6.5	6.6
0.825	6.7	6.7
0.83333	6.8	6.9
0.84167	6.9	7.1
0.85	7.1	7.2
0.85833	7.3	7.3
0.86667	7.5	7.4
0.875	7.6	7.5
0.88333	7.7	7.6
0.89167	7.9	7.7
0.9	8.1	7.9
0.90833	8.1	8.1
0.91667	8.3	8.1
0.925	8.5	8.3
0.93333	8.6	8.4
0.94167	8.8	8.6
0.95	8.9	8.7
0.95833	9.1	8.9
0.96667	9.3	9.1
0.975	9.5	9.1
0.98333	9.6	9.3
0.99167	9.7	9.4
1	9.8	9.6
1.00833	10	9.7
1.01667	10.2	9.8
1.025	10.4	9.9
1.03333	10.5	10.1
1.04167	10.6	10.2
1.05	10.9	10.3
1.05833	11	10.5
1.06667	11.2	10.6
1.075	11.3	10.8
1.08333	11.5	11
1.09167	11.7	11.3
1.1	11.9	11.4
1.10833	12	11.4
1.11667	12.2	11.5
1.125	12.5	11.7
1.13333	12.7	11.8
1.14167	12.6	11.9
1.15	12.7	12.1
1.15833	13	12.4
1.16667	13.3	12.4
1.175	13.5	12.5
1.18333	13.7	12.9
1.19167	13.9	12.8
1.2	14	13
1.20833	14.2	13.1
1.21667	14.4	13.3
1.225	14.6	13.3
1.23333	14.8	13.5
1.24167	14.9	13.8
1.25	15.1	14
1.25833	15.4	14
1.26667	15.6	14.2
1.275	15.7	14.4
1.28333	15.8	14.5
1.29167	16.1	14.7
1.3	16.2	14.9
1.30833	16.4	15.1
1.31667	16.6	15.2
1.325	16.7	15.4
1.33333	16.9	15.5
1.34167	17.1	15.6
1.35	17.3	15.8
1.35833	17.5	16.1
1.36667	17.7	16.1
1.375	17.9	16.2
1.38333	18.1	16.4
1.39167	18.3	16.7
1.4	18.4	16.8
1.40833	18.7	17.1
1.41667	19	17.2
1.425	19.1	17.3
1.43333	19.3	17.4
1.44167	19.6	17.7
1.45	19.6	17.8
1.45833	19.8	17.9
1.46667	20	18.1
1.475	20.3	18.3
1.48333	20.4	18.6
1.49167	20.6	18.6
1.5	20.8	18.9
1.50833	21	19
1.51667	21.2	19.1
1.525	21.4	19.3
1.53333	21.7	19.5
1.54167	21.9	19.7
1.55	22	19.8
1.55833	22.2	20.1
1.56667	22.5	20.2
1.575	22.6	20.4
1.58333	22.8	20.7
1.59167	23.1	20.7
1.6	23.2	21.1
1.60833	23.3	21.2
1.61667	23.6	21.3
1.625	23.9	21.5
1.63333	23.8	21.7
1.64167	24.1	21.9
1.65	24.4	22
1.65833	24.5	22
1.66667	24.7	22.1
1.675	25	22.3
1.68333	25.2	22.5
1.69167	25.4	22.8
1.7	25.6	22.9
1.70833	25.8	23
1.71667	26	23.2
1.725	26.2	23.4
1.73333	26.4	23.5
1.74167	26.7	23.7
1.75	27	24
1.75833	27	24.1
1.76667	27.3	24.2
1.775	27.6	24.4
1.78333	27.7	24.7
1.79167	27.8	25.4
1.8	28	25.5
1.80833	28.3	25.7
1.81667	28.4	25.7
1.825	28.6	25.9
1.83333	28.9	26.1
1.84167	29.2	26.3
1.85	29.3	26.6
1.85833	29.5	26.8
1.86667	29.7	27
1.875	29.9	27.3
1.88333	30	27.5
1.89167	30.3	26.8
1.9	30.5	27.4
1.90833	30.7	27.6
1.91667	30.8	27.9
1.925	31.1	28.1
1.93333	31.3	28.3
1.94167	31.4	28.4
1.95	31.7	28.4
1.95833	31.9	28.5
1.96667	32.2	28.7
1.975	32.3	28.9
1.98333	32.5	29.1
1.99167	32.8	29.4
2	32.9	29.8
2.00833	33.1	29.9
2.01667	33.3	29.8
2.025	33.7	30.1
2.03333	33.7	30.2
2.04167	33.9	30.4
2.05	34.1	30.6
2.05833	34.3	31.1
2.06667	34.4	31
2.075	34.8	31
2.08333	35.1	31.3
2.09167	35.2	31.5
2.1	35.4	31.7
2.10833	35.6	31.9
2.11667	35.8	32.1
2.125	36	32.5
2.13333	36.1	32.6
2.14167	36.3	32.9
2.15	36.5	33.1
2.15833	36.8	33.1
2.16667	37	33.1
2.175	37.2	33.4
2.18333	37.2	33.6
2.19167	37.5	33.9
2.2	37.7	34
2.20833	37.9	34.2
2.21667	38.2	34.3
2.225	38.4	34.5
2.23333	38.6	34.7
2.24167	38.8	34.9
2.25	38.9	34.9
2.25833	39.1	35.2
2.26667	39.3	35.6
2.275	39.6	35.7
2.28333	39.8	35.9
2.29167	40	36.2
2.3	40.1	36.4
2.30833	40.3	36.5
2.31667	40.5	36.7
2.325	40.8	36.9
2.33333	41	37.1
2.34167	41.1	37.1
2.35	41.3	37.4
2.35833	41.5	37.7
2.36667	41.6	37.9
2.375	41.9	38.1
2.38333	42.1	38.3
2.39167	42.2	38.4
2.4	42.4	38.6
2.40833	42.7	38.8
2.41667	43	39
2.425	43.2	39.2
2.43333	43.4	39.3
2.44167	43.6	39.5
2.45	43.8	39.8
2.45833	43.9	40
2.46667	44	40.1
2.475	44.2	40.3
2.48333	44.6	40.6
2.49167	44.7	40.7
2.5	44.9	40.9
2.50833	45.1	41.1
2.51667	45.3	41.3
2.525	45.4	41.4
2.53333	45.7	41.7
2.54167	45.9	41.9
2.55	46	42.1
2.55833	46.2	42.3
2.56667	46.4	42.5
2.575	46.6	42.7
2.58333	46.8	42.9
2.59167	47	43
2.6	47.3	43.3
2.60833	47.5	43.5
2.61667	47.6	43.6
2.625	47.8	43.8
2.63333	48	44
2.64167	48.2	44.2
2.65	48.4	44.4
2.65833	48.6	44.6
2.66667	48.7	45.1
2.675	48.9	45.4
2.68333	49.2	45.4
2.69167	49.4	45.5
2.7	49.5	45.6
2.70833	49.8	45.8
2.71667	50.1	46
2.725	50.3	46.3
2.73333	50.4	46.4
2.74167	50.6	46.6
2.75	50.8	46.8
2.75833	51	47
2.76667	51.3	47.1
2.775	51.5	47.5
2.78333	51.8	47.6
2.79167	51.9	47.8
2.8	52.1	47.9
2.80833	52.2	48.1
2.81667	52.4	48.4
2.825	52.5	48.6
2.83333	52.8	48.7
2.84167	53.1	49
2.85	53.3	49.2
2.85833	53.4	49.3
2.86667	53.6	49.6
2.875	53.8	49.8
2.88333	54	50
2.89167	54.1	50.1
2.9	54.4	50.4
2.90833	54.7	50.6
2.91667	54.8	50.9
2.925	55	51.1
2.93333	55.3	51.1
2.94167	55.5	51.2
2.95	55.7	51.4
2.95833	55.9	51.7
2.96667	56.2	52
2.975	56.3	52.2
2.98333	56.5	52.3
2.99167	56.7	52.8
3	56.9	53.1
3.00833	57.1	53.5
3.01667	57.3	53.7
3.025	57.6	54.3
3.03333	57.9	54.4
3.04167	58	53
3.05	58.2	53.9
3.05833	58.4	54.6
3.06667	58.6	55.4
3.075	58.7	54.9
3.08333	58.9	55
3.09167	59.3	54.3
3.1	59.5	55
3.10833	59.7	54.5
3.11667	60.1	54.9
3.125	60.2	55.1
3.13333	60.3	55.3
3.14167	60.6	55.8
3.15	60.8	55.7
3.15833	60.9	55.9
3.16667	61.2	56
3.175	61.4	56.3
3.18333	61.6	56.5
3.19167	61.7	56.8
3.2	62.1	56.9
3.20833	62.4	57.1
3.21667	62.6	57.3
3.225	62.8	57.3
3.23333	63.1	57.8
3.24167	63.2	58.3
3.25	63.4	58.2
3.25833	63.6	58.4
3.26667	63.8	58.6
3.275	64.2	58.9
3.28333	64.4	59.1
3.29167	64.4	59.2
3.3	64.6	59.5
3.30833	64.8	59.7
3.31667	65.1	59.9
3.325	65.4	60.1
3.33333	65.5	60.3
3.34167	65.7	60.5
3.35	65.9	60.7
3.35833	66	61
3.36667	66.2	61.1
3.375	66.4	61.3
3.38333	66.8	61.5
3.39167	67	61.6
3.4	67.2	62
3.40833	67.4	62.2
3.41667	67.6	62.3
3.425	67.9	62.6
3.43333	68	62.8
3.44167	68.2	63.1
3.45	68.5	63.1
3.45833	68.6	63.2
3.46667	68.7	63.5
3.475	69	63.6
3.48333	69.2	63.8
3.49167	69.4	64
3.5	69.7	64.1
3.50833	69.9	64.3
3.51667	70.2	64.5
3.525	70.2	64.9
3.53333	70.4	65.1
3.54167	70.7	65.2
3.55	71	65.5
3.55833	71.1	65.8
3.56667	71.4	66
3.575	71.7	66.2
3.58333	71.8	66.4
3.59167	71.9	66.6
3.6	72.2	66.8
3.60833	72.6	67
3.61667	72.8	67.1
3.625	73	67.1
3.63333	73.3	67.3
3.64167	73.4	67.5
3.65	73.5	67.6
3.65833	73.8	67.9
3.66667	74	68
3.675	74.1	68.2
3.68333	74.4	68.5
3.69167	74.6	68.7
3.7	74.8	68.9
3.70833	75	69.2
3.71667	75.3	69.5
3.725	75.6	69.6
3.73333	75.5	69.8
3.74167	75.7	70
3.75	76	70.3
3.75833	76.2	70.4
3.76667	76.4	70.6
3.775	76.6	70.7
3.78333	76.9	70.8
3.79167	77	71
3.8	77.2	71.2
3.80833	77.5	71.4
3.81667	77.6	71.7
3.825	77.8	71.9
3.83333	78.1	72.1
3.84167	78.3	72.2
3.85	78.4	72.5
3.85833	78.6	72.8
3.86667	78.9	73
3.875	79.2	73.1
3.88333	79.3	73.3
3.89167	79.5	73.4
3.9	79.8	73.6
3.90833	79.9	73.7
3.91667	80.1	73.9
3.925	80.4	74.1
3.93333	80.7	74.4
3.94167	80.9	74.6
3.95	81.1	74.7
3.95833	81.2	74.9
3.96667	81.4	75.2
3.975	81.7	75.3
3.98333	81.9	75.4
3.99167	82.1	75.7
4	82.3	75.8
4.00833	82.6	75.9
4.01667	82.8	76.1
4.025	83	76.3
4.03333	83.2	76.6
4.04167	83.4	76.7
4.05	83.5	76.9
4.05833	83.7	77.1
4.06667	83.9	77.2
4.075	84.1	77.4
4.08333	84.3	77.6
4.09167	84.6	77.8
4.1	84.8	78
4.10833	84.9	78
4.11667	85.2	78.3
4.125	85.5	78.4
4.13333	85.6	78.6
4.14167	85.8	78.7
4.15	86.1	79
4.15833	86.3	79.2
4.16667	86.4	79.4
4.175	86.6	79.6
4.18333	87	79.7
4.19167	87.1	79.9
4.2	87.3	80.1
4.20833	87.5	80.3
4.21667	87.7	80.3
4.225	87.9	80.5
4.23333	88.1	80.6
4.24167	88.3	80.8
4.25	88.6	81
4.25833	88.8	81.2
4.26667	88.9	81.3
4.275	89.1	81.5
4.28333	89.3	81.6
4.29167	89.6	81.8
4.3	89.8	82
4.30833	90	82.2
4.31667	90.1	82.5
4.325	90.4	82.7
4.33333	90.6	82.9
4.34167	90.8	83
4.35	91	83
4.35833	91.2	83.1
4.36667	91.4	83.3
4.375	91.6	83.6
4.38333	91.9	83.8
4.39167	92.2	83.9
4.4	92.3	84.1
4.40833	92.5	84.3
4.41667	92.7	84.4
4.425	93	84.5
4.43333	93.2	84.8
4.44167	93.3	84.9
4.45	93.5	84.9
4.45833	93.7	85.2
4.46667	93.9	85.4
4.475	94.2	85.5
4.48333	94.4	85.6
4.49167	94.6	85.9
4.5	94.8	86.2
4.50833	95.1	86.3
4.51667	95.3	86.4
4.525	95.4	86.6
4.53333	95.6	86.8
4.54167	95.9	86.9
4.55	96	87.1
4.55833	96.2	87.3
4.56667	96.4	87.3
4.575	96.8	87.4
4.58333	96.9	87.6
4.59167	97	87.9
4.6	97.3	88
4.60833	97.6	88.1
4.61667	97.8	88.4
4.625	98	88.6
4.63333	98.3	88.7
4.64167	98.4	88.8
4.65	98.7	89
4.65833	98.9	89.1
4.66667	99.1	89.3
4.675	99.3	89.5
4.68333	99.6	89.8
4.69167	99.7	89.9
4.7	100	90
4.70833	100.2	90.1
4.71667	100.5	90.2
4.725	100.7	90.4
4.73333	101	90.5
4.74167	101.1	90.7
4.75	101.3	90.9
4.75833	101.8	91
4.76667	102	91.1
4.775	102	91.3
4.78333	102.4	91.4
4.79167	102.4	91.6
4.8	102.6	91.8
4.80833	102.9	91.9
4.81667	103.2	92.1
4.825	103.3	92.3
4.83333	103.4	92.5
4.84167	103.7	92.6
4.85	103.9	92.7
4.85833	104.1	92.9
4.86667	104.3	93
4.875	104.5	93.2
4.88333	104.7	93.3
4.89167	105	93.5
4.9	105.2	93.6
4.90833	105.5	93.8
4.91667	105.6	93.9
4.925	106	94.1
4.93333	106.1	94.2
4.94167	106.3	94.5
4.95	106.5	94.6
4.95833	106.7	94.8
4.96667	106.9	94.8
4.975	107.2	95
4.98333	107.5	95.1
4.99167	107.7	95.2
5	107.9	95.4
5.00833	108.2	95.6
5.01667	108.4	95.8
5.025	108.5	95.9
5.03333	108.8	96.1
5.04167	109	96.2
5.05	109.2	96.3
5.05833	109.5	96.5
5.06667	109.7	96.6
5.075	109.9	96.8
5.08333	110.1	96.9
5.09167	110.3	97
5.1	110.6	97.2
5.10833	110.8	97.4
5.11667	111	97.5
5.125	111.2	97.6
5.13333	111.3	97.8
5.14167	111.5	97.9
5.15	111.7	98.1
5.15833	111.9	98.2
5.16667	112.1	98.3
5.175	112.4	98.5
5.18333	112.7	98.7
5.19167	112.9	98.8
5.2	113	99.1
5.20833	113.3	99.2
5.21667	113.6	99.2
5.225	113.8	99.5
5.23333	114	99.7
5.24167	114.2	99.8
5.25	114.4	100
5.25833	114.6	100.2
5.26667	114.8	100.2
5.275	115	100.3
5.28333	115.2	100.5
5.29167	115.4	100.7
5.3	115.7	100.8
5.30833	115.9	101.1
5.31667	116	101.3
5.325	116.3	101.4
5.33333	116.6	101.6
5.34167	116.8	101.6
5.35	116.9	101.7
5.35833	117.2	101.8
5.36667	117.5	102
5.375	117.7	102.2
5.38333	117.9	102.4
5.39167	118.1	102.6
5.4	118.3	102.7
5.40833	118.5	103
5.41667	118.7	103.2
5.425	118.9	103.2
5.43333	119.2	103.4
5.44167	119.4	103.6
5.45	119.6	103.7
5.45833	119.9	103.8
5.46667	120.1	104.1
5.475	120.3	104.2
5.48333	120.6	104.3
5.49167	120.8	104.5
5.5	121	104.7
5.50833	121.1	104.8
5.51667	121.4	105
5.525	121.7	105.1
5.53333	121.9	105.3
5.54167	122.1	105.5
5.55	122.3	105.7
5.55833	122.5	105.8
5.56667	122.6	106
5.575	122.9	106.1
5.58333	123.1	106.4
5.59167	123.2	106.3
5.6	123.5	106.5
5.60833	123.8	106.7
5.61667	124	106.9
5.625	124.2	107
5.63333	124.5	107.2
5.64167	124.7	107.3
5.65	124.8	107.5
5.65833	125	107.7
5.66667	125.3	107.7
5.675	125.6	107.9
5.68333	125.8	108.1
5.69167	126	108.3
5.7	126.2	108.5
5.70833	126.3	108.6
5.71667	126.5	108.7
5.725	126.8	109
5.73333	127.1	109.2
5.74167	127.2	109.3
5.75	127.5	109.5
5.75833	127.8	109.6
5.76667	128	109.6
5.775	128	109.9
5.78333	128.3	110.1
5.79167	128.6	110.2
5.8	128.8	110.2
5.80833	128.9	110.4
5.81667	129.2	110.7
5.825	129.4	110.8
5.83333	129.6	111.2
5.84167	129.7	111.5
5.85	130	111.9
5.85833	130.2	112
5.86667	130.4	112
5.875	130.7	112.1
5.88333	130.9	112.5
5.89167	131.1	112.6
5.9	131.2	113
5.90833	131.5	113.3
5.91667	131.7	113.3
5.925	131.9	113.3
5.93333	132	113.6
5.94167	132.3	113.9
5.95	132.5	114
5.95833	132.7	114.2
5.96667	132.9	114.5
5.975	133.1	114.7
5.98333	133.3	114.6
5.99167	133.4	115
6	133.7	115.1
6.00833	133.9	115.1
6.01667	134.1	115.2
6.025	134.2	115.4
6.03333	134.5	115.8
6.04167	134.7	115.9
6.05	134.9	116.1
6.05833	135	116.4
6.06667	135.2	116.6
6.075	135.4	116.6
6.08333	135.5	116.9
6.09167	135.7	117
6.1	136	117.3
6.10833	136.4	117.1
6.11667	136.5	117.3
6.125	136.7	117.6
6.13333	137	117.6
6.14167	137.1	117.9
6.15	137.2	118
6.15833	137.4	118
6.16667	137.6	118.1
6.175	137.8	118.3
6.18333	138	118.6
6.19167	138.2	119
6.2	138.5	119.2
6.20833	138.6	119.2
6.21667	138.8	119.4
6.225	139.1	119.7
6.23333	139.3	119.8
6.24167	139.5	120.1
6.25	139.7	120.4
6.25833	139.9	120.6
6.26667	140.1	120.7
6.275	140.4	120.9
6.28333	140.5	120.9
6.29167	140.7	121
6.3	140.9	121
6.30833	141.3	121.1
6.31667	141.5	121.5
6.325	141.6	121.7
6.33333	141.8	121.7
6.34167	142	122.2
6.35	142	122.2
6.35833	142.2	122.4
6.36667	142.5	122.7
6.375	142.8	122.7
6.38333	142.9	122.8
6.39167	143.1	123.1
6.4	143.4	123.3
6.40833	143.6	123.6
6.41667	143.7	123.4
6.425	143.8	123.6
6.43333	144	123.7
6.44167	144.2	124
6.45	144.5	124
6.45833	144.7	124.3
6.46667	144.9	124.6
6.475	145.1	125
6.48333	145.2	125.3
6.49167	145.3	125.3
6.5	145.7	125.2
6.50833	145.8	125.6
6.51667	146.2	125.7
6.525	146.3	126
6.53333	146.5	126.1
6.54167	146.5	126.1
6.55	146.8	125.6
6.55833	147.1	126
6.56667	147.2	126.7
6.575	147.4	126.4
6.58333	147.6	127.1
6.59167	147.9	127.1
6.6	148.2	127.5
6.60833	148.3	127.7
6.61667	148.6	127.8
6.625	148.7	128
6.63333	148.8	128.2
6.64167	149.2	128.2
6.65	149.4	128.3
6.65833	149.5	128.4
6.66667	149.6	128.6
6.675	149.9	128.8
6.68333	150.2	129
6.69167	150.4	129.1
6.7	150.6	129
6.70833	150.8	129.2
6.71667	150.9	129.5
6.725	151.1	129.8
6.73333	151.2	129.6
6.74167	151.5	129.9
6.75	151.7	130.1
6.75833	152.1	130.3
6.76667	152.4	130.4
6.775	152.5	130.5
6.78333	152.8	130.9
6.79167	152.9	130.4
6.8	153.1	130.4
6.80833	153.2	130.6
6.81667	153.5	131
6.825	153.8	131.1
6.83333	154.1	131.3
6.84167	154.2	131.4
6.85	154.6	131.6
6.85833	154.6	131.8
6.86667	154.8	132
6.875	155	132.8
6.88333	155.3	133
6.89167	155.6	133.2
6.9	155.6	133.3
6.90833	155.9	133.5
6.91667	156.1	133.6
6.925	156.4	133.6
6.93333	156.4	134
6.94167	156.8	134.2
6.95	157	134.4
6.95833	157.1	134.4
6.96667	157.4	134.5
6.975	157.6	134.6
6.98333	157.8	134.9
6.99167	158	135.2
7	158.2	135.2
7.00833	158.4	135.4
7.01667	158.6	135.6
7.025	158.8	135.7
7.03333	159	135.9
7.04167	159.3	136
7.05	159.6	136.2
7.05833	160	136.3
7.06667	160.1	136.5
7.075	160.2	136.6
7.08333	160.4	136.7
7.09167	160.6	137.1
7.1	160.9	137.2
7.10833	161.1	137.3
7.11667	161.3	137.5
7.125	161.4	137.6
7.13333	161.7	137.5
7.14167	162.1	137.6
7.15	162.3	137.7
7.15833	162.5	137.9
7.16667	162.7	138.1
7.175	162.9	138.2
7.18333	163	138.4
7.19167	163.3	138.8
7.2	163.5	138.7
7.20833	163.7	139
7.21667	164	139.3
7.225	164.3	139.4
7.23333	164.4	139.6
7.24167	164.5	139.6
7.25	164.6	139.6
7.25833	165	139.8
7.26667	165.1	140
7.275	165.4	140.2
7.28333	165.7	140.3
7.29167	165.8	140.4
7.3	166.1	140.6
7.30833	166.3	140.8
7.31667	166.5	141.3
7.325	166.6	141.3
7.33333	167	141.5
7.34167	167.2	141.6
7.35	167.4	141.9
7.35833	167.5	142
7.36667	167.7	142.1
7.375	167.9	142.1
7.38333	168.2	142.2
7.39167	168.4	142.5
7.4	168.5	142.7
7.40833	168.8	142.6
7.41667	169	142.9
7.425	169.2	142.9
7.43333	169.4	142.9
7.44167	169.6	143.2
7.45	169.8	143.2
7.45833	170	143.5
7.46667	170.3	143.8
7.475	170.4	144
7.48333	170.6	144
7.49167	170.9	144.2
7.5	171.1	144.2
7.50833	171.2	144.3
7.51667	171.5	144.4
7.525	171.7	144.6
7.53333	172	145.1
7.54167	172.2	145.2
7.55	172.2	145.2
7.55833	172.5	145.2
7.56667	172.7	145.4
7.575	172.8	145.6
7.58333	173	145.7
7.59167	173.3	146
7.6	173.5	146
7.60833	173.6	146.3
7.61667	173.8	146.3
7.625	174	146.5
7.63333	174.3	146.5
7.64167	174.3	146.6
7.65	174.6	146.7
7.65833	174.8	146.9
7.66667	175	147.2
7.675	175.4	147.2
7.68333	175.6	147.3
7.69167	175.7	147.4
7.7	175.8	147.3
7.70833	176.1	147.5
7.71667	176.3	147.7
7.725	176.4	147.8
7.73333	176.7	148.1
7.74167	177.1	148.4
7.75	177.2	148.6
7.75833	177.3	148.7
7.76667	177.6	148.8
7.775	177.7	148.9
7.78333	177.8	149.1
7.79167	178	149.4
7.8	178.3	149.5
7.80833	178.5	149.7
7.81667	178.7	149.8
7.825	178.9	149.4
7.83333	179.1	149.8
7.84167	179.2	149.7
7.85	179.4	149.5
7.85833	179.6	150.1
7.86667	179.8	150.1
7.875	180	150.4
7.88333	180.1	150.5
7.89167	180.6	150.5
7.9	180.8	150.7
7.90833	181	151.1
7.91667	181.2	150.9
7.925	181.5	151
7.93333	181.5	151
7.94167	181.7	151.1
7.95	181.8	151.2
7.95833	182	151.5
7.96667	182.1	151.8
7.975	182.6	151.9
7.98333	182.6	152.3
7.99167	182.9	152.5
8	183	152.5
8.00833	183.2	153.1
8.01667	183.5	152.9
8.025	183.5	152.4
8.03333	183.7	153
8.04167	184	153
8.05	184.3	153.1
8.05833	184.6	153.2
8.06667	184.7	153.2
8.075	184.9	153.3
8.08333	185.2	154
8.09167	185.3	154.4
8.1	185.5	154.4
8.10833	185.6	153.9
8.11667	185.9	154
8.125	186	154.2
8.13333	186.2	154.6
8.14167	186.5	154.7
8.15	186.5	155.3
8.15833	186.7	155.3
8.16667	186.9	155.3
8.175	187.2	155.5
8.18333	187.4	156
8.19167	187.7	155.9
8.2	187.9	156
8.20833	187.8	156.3
8.21667	188.1	156.3
8.225	188.4	156.2
8.23333	188.7	156.3
8.24167	188.7	156.6
8.25	189	156.8
8.25833	189.3	156.9
8.26667	189.5	157
8.275	189.7	156.9
8.28333	189.9	157.2
8.29167	190.1	157.5
8.3	190.3	157.6
8.30833	190.4	157.9
8.31667	190.7	157.6
8.325	190.9	157.8
8.33333	190.9	158.2
8.34167	191	158.4
8.35	191.3	158.4
8.35833	191.5	158.6
8.36667	191.7	158.8
8.375	191.9	158.7
8.38333	192.1	158.8
8.39167	192.1	159
8.4	192.4	159.1
8.40833	192.7	159.3
8.41667	192.8	159.4
8.425	192.9	159.8
8.43333	193.1	160
8.44167	193.3	160
8.45	193.5	160.2
8.45833	193.7	160.3
8.46667	194	160.6
8.475	194.2	160.6
8.48333	194.4	160.6
8.49167	194.4	160.8
8.5	194.7	160.8
8.50833	195.2	161.1
8.51667	195.4	161.1
8.525	195.5	161.1
8.53333	195.6	161.4
8.54167	195.8	161.6
8.55	196	161.8
8.55833	196.1	161.9
8.56667	196.4	161.7
8.575	196.5	161.9
8.58333	196.7	162.2
8.59167	196.9	162.4
8.6	197.2	162.6
8.60833	197.3	162.7
8.61667	197.5	162.8
8.625	197.7	162.9
8.63333	198	162.8
8.64167	198.1	163.2
8.65	198.3	163.6
8.65833	198.5	163.7
8.66667	198.6	163.8
8.675	198.8	163.9
8.68333	199	163.8
8.69167	199.3	163.9
8.7	199.4	164
8.70833	199.6	164.1
8.71667	199.9	164.3
8.725	200	164.4
8.73333	200.2	164.5
8.74167	200.4	164.6
8.75	200.6	164.7
8.75833	200.8	164.8
8.76667	200.9	164.7
8.775	201.1	164.6
8.78333	201.4	165.1
8.79167	201.5	165.2
8.8	201.8	165.1
8.80833	201.9	165.1
8.81667	202.1	165.2
8.825	202.3	165.4
8.83333	202.6	165.7
8.84167	202.8	165.9
8.85	202.9	165.9
8.85833	203.2	166
8.86667	203.4	166.1
8.875	203.6	166.3
8.88333	203.8	166.3
8.89167	204	166.2
8.9	204.2	166.5
8.90833	204.4	166.5
8.91667	204.5	166.6
8.925	204.7	166.8
8.93333	204.9	166.8
8.94167	205.2	167
8.95	205.4	167.2
8.95833	205.6	167.3
8.96667	205.8	167.3
8.975	206.1	167.2
8.98333	206.2	167.9
8.99167	206.4	167.9
9	206.6	168.2
9.00833	206.7	168.3
9.01667	206.9	168.3
9.025	207.2	168.2
9.03333	207.4	167.7
9.04167	207.5	168.5
9.05	207.7	168.9
9.05833	207.9	168.9
9.06667	208.1	168.6
9.075	208.2	168.4
9.08333	208.4	168.6
9.09167	208.7	168.6
9.1	208.8	168.8
9.10833	209.1	169
9.11667	209.3	169.1
9.125	209.4	169.1
9.13333	209.6	169.1
9.14167	209.9	169.2
9.15	210.2	169.4
9.15833	210.2	169.5
9.16667	210.4	169.6
9.175	210.7	169.9
9.18333	210.8	170.3
9.19167	210.9	170.3
9.2	211.2	170.4
9.20833	211.5	170.7
9.21667	211.6	170.5
9.225	211.8	170.6
9.23333	212.1	170.8
9.24167	212.2	170.9
9.25	212.4	171
9.25833	212.7	171.1
9.26667	212.8	171.1
9.275	213	171.4
9.28333	213.3	171.3
9.29167	213.4	171.4
9.3	213.6	171.6
9.30833	213.8	171.9
9.31667	213.9	171.8
9.325	214.2	172
9.33333	214.4	172.3
9.34167	214.5	172
9.35	214.7	172.6
9.35833	215.1	172.2
9.36667	215.3	172.4
9.375	215.5	172.6
9.38333	215.7	172.6
9.39167	215.9	172.6
9.4	216.1	172.8
9.40833	216.3	172.9
9.41667	216.5	172.9
9.425	216.7	173.1
9.43333	216.9	173.2
9.44167	217.1	173.3
9.45	217.3	173.4
9.45833	217.5	173.5
9.46667	217.7	173.6
9.475	217.9	173.7
9.48333	218.1	173.9
9.49167	218.3	174.1
9.5	218.5	174
9.50833	218.7	174
9.51667	218.8	173.5
9.525	219	174.5
9.53333	219.1	174.7
9.54167	219.4	174.2
9.55	219.6	174.1
9.55833	219.7	175.8
9.56667	220	174.9
9.575	220.2	175.2
9.58333	220.4	174.5
9.59167	220.6	174.5
9.6	220.8	174.6
9.60833	221	175.7
9.61667	221.3	175.8
9.625	221.4	174.6
9.63333	221.7	174.6
9.64167	221.8	174.7
9.65	221.9	175.5
9.65833	222.1	176.2
9.66667	222.4	176.1
9.675	222.5	176.5
9.68333	222.6	176.6
9.69167	222.9	176.7
9.7	223.1	176
9.70833	223.3	176.8
9.71667	223.6	177.3
9.725	223.8	177.4
9.73333	223.9	177.7
9.74167	224	177.2
9.75	224.3	176.6
9.75833	224.4	176.7
9.76667	224.5	177.4
9.775	224.8	177.5
9.78333	225.1	177.5
9.79167	225.4	178.8
9.8	225.5	178.5
9.80833	225.7	177.1
9.81667	225.9	177.8
9.825	226	178.6
9.83333	226.3	178.7
9.84167	226.5	177.7
9.85	226.6	177.5
9.85833	226.8	177.8
9.86667	227	178.3
9.875	227.2	178.3
9.88333	227.4	178.2
9.89167	227.7	178.4
9.9	227.9	178.5
9.90833	228.1	178.6
9.91667	228.1	178.8
9.925	228.5	178.7
9.93333	228.7	179
9.94167	228.8	179.4
9.95	229	180.1
9.95833	229.2	180.1
9.96667	229.4	180.2
9.975	229.6	180.4
9.98333	229.8	180.3
9.99167	230	180.7
10	230.2	180.6
10.0083	230.3	180.7
10.0167	230.5	181
10.025	230.8	180.9
10.0333	231	180.9
10.0417	231.1	181.2
10.05	231.3	181.2
10.0583	231.5	181.4
10.0667	231.7	180.8
10.075	232	181.2
10.0833	232.2	181.6
10.0917	232.5	182
10.1	232.6	181.9
10.1083	232.7	182
10.1167	232.9	182
10.125	233.1	181.5
10.1333	233.4	182.5
10.1417	233.3	183
10.15	233.5	182.6
--	--	--
--	--	--
--	--	--
--	--	--
--	--	--
--	--	--
--	--	--
--	--	--
--	--	--
--	--	--
--	--	--
--	--	--
--	--	--
--	--	--
--	--	--
--	--	--
--	--	--
--	--	--
--	--	--
--	--	--
--	--	--
--	--	--
--	--	--
--	--	--
--	--	--
--	--	--
--	--	--
--	--	--
--	--	--
--	--	--
--	--	--
--	--	--
--	--	--
--	--	--
--	--	--
--	--	--
--	--	--
--	--	--
--	--	--
--	--	--
--	--	--
--	--	--
--	--	--
--	--	--
--	--	--
--	--	--
--	--	--
--	--	--
--	--	--
--	--	--
--	--	--
--	--	--
--	--	--
--	--	--
--	--	--
--	--	--
--	--	--
--	--	--
--	--	--
--	--	--
--	--	--
--	--	--
--	--	--
--	--	--
--	--	--
--	--	--
--	--	--
--	--	--
--	--	--
--	--	--
--	--	--
--	--	--
--	--	--
--	--	--
--	--	--
--	--	--
--	--	--
--	--	--
--	--	--
--	--	--
--	--	--
--	--	--
--	--	--
--	--	--
--	--	--
--	--	--
--	--	--
--	--	--
--	--	--
--	--	--
--	--	--
--	--	--
--	--	--
--	--	--
--	--	--
--	--	--
--	--	--
--	--	--
--	--	--
--	--	--
--	--	--

## Sheet: Supplementary Figure 8
PAR	MOF/Algae-Before		Algae-Before		MOF/Algae-After		Algae-After
0	0	0	0	0	0	0	0	0
153	40.75	0.21213	40.65	1.06066	37.85	0.07071	37.8	0.14142
226	58.2	1.55563	57.55	0.21213	54	0.84853	53.55	0.07071
345	81.8	0.84853	83.8	2.68701	77.1	1.55563	75.05	1.3435
515	117.6	6.08112	109.9	2.26274	106.45	1.06066	101.1	3.39411
730	142.35	10.5359	148.35	11.6673	128.4	1.27279	127.15	3.88909
1011	167.85	2.05061	163.9	0.14142	151.75	5.16188	144.05	11.1016
1651	206.25	14.2128	204.4	4.10122	168.4	4.94975	153.15	6.85894
2405	210.25	4.03051	211.1	8.48528	148.4	8.48528	132.8	9.19239
							--	--

[truncated: 16 more sheets: Supplementary Figure 9, Supplementary Figure 12, Supplementary Figure 13, Supplementary Figure 14, Supplementary Figure 15, Supplementary Figure 16, Supplementary Figure 17, Supplementary Figure 18, Supplementary Figure 19, Supplementary Figure 20, Supplementary Figure 21, Supplementary Figure 22, Supplementary Figure 23, Supplementary Figure 24, Supplementary Figure 26, Supplementary Figure 27]
